# Supplementary material for: ﻿Three new species of the spider genus Liphistius (Araneae, Mesothelae, Liphistiidae) from Thailand
Source: Zookeys. 2022 Jun 10;1104:115–28. doi: 10.3897/zookeys.1104.83264 (PMC9848830; doi:10.3897/zookeys.1104.83264)
Supplement: XML Treatment for Liphistius [file zookeys.1104.83264-treatment1.xml]

<!DOCTYPE tp:taxon-treatment
  PUBLIC "-//TaxonX//DTD Taxonomic Treatment Publishing DTD v0 20100105//EN" "tax-treatment-NSO.dtd">
<tp:taxon-treatment xmlns:tp="http://www.plazi.org/taxpub"><tp:treatment-meta><kwd-group><label>Taxon classification</label><kwd>
                <named-content content-type="kingdom">Animalia</named-content>
              </kwd><kwd>
                <named-content content-type="order">Araneae</named-content>
              </kwd><kwd>
                <named-content content-type="family">Liphistiidae</named-content>
              </kwd></kwd-group><mixed-citation publication-type="journal"><person-group><name><surname>Zhan</surname><given-names>Yi</given-names></name><name><surname>Sivayyapram</surname><given-names>Varat</given-names></name><name><surname>Liu</surname><given-names>Fengxiang</given-names></name><name><surname>Li</surname><given-names>Daiqin</given-names></name><name><surname>Xu</surname><given-names>Xin</given-names></name></person-group><article-title>﻿Three new species of the spider genus <italic><tp:taxon-name><tp:taxon-name-part taxon-name-part-type="genus" reg="Liphistius">Liphistius</tp:taxon-name-part></tp:taxon-name></italic> (<tp:taxon-name><tp:taxon-name-part taxon-name-part-type="order">Araneae</tp:taxon-name-part></tp:taxon-name>, <tp:taxon-name><tp:taxon-name-part taxon-name-part-type="suborder">Mesothelae</tp:taxon-name-part></tp:taxon-name>, <tp:taxon-name><tp:taxon-name-part taxon-name-part-type="family">Liphistiidae</tp:taxon-name-part></tp:taxon-name>) from Thailand</article-title><source>Zookeys</source><day>10</day><month>06</month><year>2022</year><volume>1104</volume><fpage>115</fpage><lpage>128</lpage><pub-id pub-id-type="doi">10.3897/zookeys.1104.83264</pub-id></mixed-citation></tp:treatment-meta><tp:nomenclature><label>﻿Genus</label><tp:taxon-name>
              <object-id xmlns:xlink="http://www.w3.org/1999/xlink" content-type="arpha" xlink:type="simple">30B6911F-0F85-5289-8B73-4FA8E015003C</object-id>
              <tp:taxon-name-part taxon-name-part-type="genus" reg="Liphistius">Liphistius</tp:taxon-name-part>
            </tp:taxon-name><tp:taxon-authority>Schiødte, 1849</tp:taxon-authority></tp:nomenclature><tp:treatment-sec sec-type="type species" id="SECID0EVCAE"><title>Type species.</title><p><italic><tp:taxon-name><tp:taxon-name-part taxon-name-part-type="genus" reg="Liphistius">Liphistius</tp:taxon-name-part><tp:taxon-name-part taxon-name-part-type="species" reg="desultor">desultor</tp:taxon-name-part></tp:taxon-name></italic> Schiødte, 1849.</p></tp:treatment-sec><tp:treatment-sec sec-type="diagnosis" id="SECID0EGDAE"><title>Diagnosis.</title><p><italic><tp:taxon-name><tp:taxon-name-part taxon-name-part-type="genus" reg="Liphistius">Liphistius</tp:taxon-name-part></tp:taxon-name></italic> differs from the other seven liphistiid genera by the presence of signal lines radiating from the burrow’s entrance (Fig. <xref ref-type="fig" rid="F1">1B, C</xref>), by the male palp having a tibial apophysis (Figs <xref ref-type="fig" rid="F3">3A</xref>, <xref ref-type="fig" rid="F4">4A</xref>, <xref ref-type="fig" rid="F5">5A</xref>), and by the female genitalia having a sclerotized poreplate and a median receptacular cluster (Figs <xref ref-type="fig" rid="F3">3H–I</xref>, <xref ref-type="fig" rid="F4">4H–M</xref>, <xref ref-type="fig" rid="F5">5H–J</xref>).</p><fig id="F3" position="float" orientation="portrait"><object-id xmlns:xlink="http://www.w3.org/1999/xlink" content-type="doi" xlink:type="simple">10.3897/zookeys.1104.83264.figure3</object-id><object-id xmlns:xlink="http://www.w3.org/1999/xlink" content-type="arpha" xlink:type="simple">8252B608-D970-5B7B-80C5-0EC563218645</object-id><label>Figure 3.</label><caption><p>Male palp and female genitalia of <italic><tp:taxon-name><tp:taxon-name-part taxon-name-part-type="genus" reg="Liphistius">Liphistius</tp:taxon-name-part><tp:taxon-name-part taxon-name-part-type="species" reg="hatyai">hatyai</tp:taxon-name-part></tp:taxon-name></italic> Zhan &amp; Xu, sp. nov. <bold>A</bold> palp, prolateral view <bold>B</bold> palp, ventral view <bold>C</bold> palp, retrolateral view <bold>D–G</bold> palp, distal views <bold>H</bold> vulva, dorsal view <bold>I</bold> vulva, ventral view <bold>A–G</bold> XUX-2017-492 (holotype) <bold>H, I</bold> XUX-2017-493. Abbreviations used: CDO = central dorsal opening; GA = genital atrium; PS = posterior stalk; RC = receptacular cluster; CT = contrategulum; Cu = cumulus; PC = paracymbium; PeP = paraembolic plate; ST = subtegulum; T = tegulum; TiA = tibial apophysis. Scale bars: 0.5 mm.</p></caption><graphic xmlns:xlink="http://www.w3.org/1999/xlink" xlink:href="zookeys-1104-115_article-83264__-g003.jpg" position="float" orientation="portrait" xlink:type="simple" id="oo_694476.jpg"><uri content-type="original_file" xlink:type="simple">https://binary.pensoft.net/fig/694476</uri></graphic></fig></tp:treatment-sec><tp:treatment-sec sec-type="distribution" id="SECID0EXFAE"><title>Distribution.</title><p>China (Yunnan Province), Indonesia (Sumatra), Laos, Peninsular Malaysia, Myanmar, and Thailand.</p></tp:treatment-sec><tp:treatment-sec><!--Section generated to contain objects referenced in tp:taxon-treatment.--><fig id="F1" position="float" orientation="portrait"><object-id xmlns:xlink="http://www.w3.org/1999/xlink" content-type="doi" xlink:type="simple">10.3897/zookeys.1104.83264.figure1</object-id><object-id xmlns:xlink="http://www.w3.org/1999/xlink" content-type="arpha" xlink:type="simple">EADE34E5-20E0-5DA0-AD9C-4A52A4CCF0AE</object-id><label>Figure 1.</label><caption><p>Microhabitat, burrows, and general somatic morphology of three new <italic><tp:taxon-name><tp:taxon-name-part taxon-name-part-type="genus" reg="Liphistius">Liphistius</tp:taxon-name-part></tp:taxon-name></italic> species <bold>A</bold> microhabitat <bold>B</bold> burrow with trapdoor closed <bold>C</bold> same, trapdoor opened <bold>D</bold> male, <italic><tp:taxon-name><tp:taxon-name-part taxon-name-part-type="genus" reg="Liphistius">L.</tp:taxon-name-part><tp:taxon-name-part taxon-name-part-type="species" reg="hatyai">hatyai</tp:taxon-name-part></tp:taxon-name></italic> Zhan &amp; Xu, sp. nov (XUX-2017-492) <bold>E</bold> female, <italic><tp:taxon-name><tp:taxon-name-part taxon-name-part-type="genus" reg="Liphistius">L.</tp:taxon-name-part><tp:taxon-name-part taxon-name-part-type="species" reg="inthanon">inthanon</tp:taxon-name-part></tp:taxon-name></italic> Zhan &amp; Xu, sp. nov. (XUX-2017-374) <bold>F</bold> male, <italic><tp:taxon-name><tp:taxon-name-part taxon-name-part-type="genus" reg="Liphistius">L.</tp:taxon-name-part><tp:taxon-name-part taxon-name-part-type="species" reg="keeratikiati">keeratikiati</tp:taxon-name-part></tp:taxon-name></italic> Zhan &amp; Xu, sp. nov. (XUX-2017-435) Scale bars: 5 mm (<bold>D, E, F</bold>).</p></caption><graphic xmlns:xlink="http://www.w3.org/1999/xlink" xlink:href="zookeys-1104-115_article-83264__-g001.jpg" position="float" orientation="portrait" xlink:type="simple" id="oo_694474.jpg"><uri content-type="original_file" xlink:type="simple">https://binary.pensoft.net/fig/694474</uri></graphic></fig><fig id="F4" position="float" orientation="portrait"><object-id xmlns:xlink="http://www.w3.org/1999/xlink" content-type="doi" xlink:type="simple">10.3897/zookeys.1104.83264.figure4</object-id><object-id xmlns:xlink="http://www.w3.org/1999/xlink" content-type="arpha" xlink:type="simple">B19BD1B8-0894-54D7-8FBD-14AB120E2C78</object-id><label>Figure 4.</label><caption><p>Male palp and female genitalia of <italic><tp:taxon-name><tp:taxon-name-part taxon-name-part-type="genus" reg="Liphistius">Liphistius</tp:taxon-name-part><tp:taxon-name-part taxon-name-part-type="species" reg="inthanon">inthanon</tp:taxon-name-part></tp:taxon-name></italic> Zhan &amp; Xu, sp. nov. <bold>A</bold> palp, prolateral view <bold>B</bold> palp, ventral view <bold>C</bold> palp, retrolateral view <bold>D–G</bold> palp, distal views <bold>H–J</bold> vulva, dorsal view <bold>K–M</bold> vulva, ventral view <bold>A–C</bold> XUX-2017-372A (holotype) <bold>D–G</bold> XUX-2017-373A <bold>H, K</bold> XUX-2017-372 <bold>I, L</bold> XUX-2017-379 <bold>J, M</bold> XUX-2017-381. Abbreviations used: CDO = central dorsal opening; GA = genital atrium; RC = receptacular cluster; CT = contrategulum; Cu = cumulus; E = embolus; PC = paracymbium; PeP = paraembolic plate; ST = subtegulum; T = tegulum; TiA = tibial apophysis. Scale bars: 0.5 mm.</p></caption><graphic xmlns:xlink="http://www.w3.org/1999/xlink" xlink:href="zookeys-1104-115_article-83264__-g004.jpg" position="float" orientation="portrait" xlink:type="simple" id="oo_694477.jpg"><uri content-type="original_file" xlink:type="simple">https://binary.pensoft.net/fig/694477</uri></graphic></fig><fig id="F5" position="float" orientation="portrait"><object-id xmlns:xlink="http://www.w3.org/1999/xlink" content-type="doi" xlink:type="simple">10.3897/zookeys.1104.83264.figure5</object-id><object-id xmlns:xlink="http://www.w3.org/1999/xlink" content-type="arpha" xlink:type="simple">F4A4F8D2-8D7B-59BC-9A28-FF659B8E25F2</object-id><label>Figure 5.</label><caption><p>Male palp and female genitalia of <italic><tp:taxon-name><tp:taxon-name-part taxon-name-part-type="genus" reg="Liphistius">Liphistius</tp:taxon-name-part><tp:taxon-name-part taxon-name-part-type="species" reg="keeratikiati">keeratikiati</tp:taxon-name-part></tp:taxon-name></italic> Zhan &amp; Xu, sp. nov. <bold>A</bold> palp, prolateral view <bold>B</bold> palp, ventral view <bold>C</bold> palp, retrolateral view <bold>D–G</bold> palp, distal views <bold>H</bold> vulva, dorsal view <bold>I</bold> vulva, ventral view <bold>J</bold> vulva, lateral view <bold>A–G</bold> XUX-2017-439 (holotype) <bold>H–J</bold> XUX-2017-431. Abbreviations used: CDO = central dorsal opening; GA = genital atrium; RC = receptacular cluster; CT = contrategulum; Cu = cumulus; E = embolus; PC = paracymbium; PeP = paraembolic plate; ST = subtegulum; T = tegulum; TiA = tibial apophysis. Scale bars: 0.5 mm.</p></caption><graphic xmlns:xlink="http://www.w3.org/1999/xlink" xlink:href="zookeys-1104-115_article-83264__-g005.jpg" position="float" orientation="portrait" xlink:type="simple" id="oo_694478.jpg"><uri content-type="original_file" xlink:type="simple">https://binary.pensoft.net/fig/694478</uri></graphic></fig></tp:treatment-sec></tp:taxon-treatment>
