# Supplementary material for: ﻿Three new species of the spider genus Liphistius (Araneae, Mesothelae, Liphistiidae) from Thailand
Source: Zookeys. 2022 Jun 10;1104:115–28. doi: 10.3897/zookeys.1104.83264 (PMC9848830; doi:10.3897/zookeys.1104.83264)
Supplement: XML Treatment for Liphistius hatyai [file zookeys.1104.83264-treatment2.xml]

<!DOCTYPE tp:taxon-treatment
  PUBLIC "-//TaxonX//DTD Taxonomic Treatment Publishing DTD v0 20100105//EN" "tax-treatment-NSO.dtd">
<tp:taxon-treatment xmlns:tp="http://www.plazi.org/taxpub"><tp:treatment-meta><kwd-group><label>Taxon classification</label><kwd>
                <named-content content-type="kingdom">Animalia</named-content>
              </kwd><kwd>
                <named-content content-type="order">Araneae</named-content>
              </kwd><kwd>
                <named-content content-type="family">Liphistiidae</named-content>
              </kwd></kwd-group><mixed-citation publication-type="journal"><person-group><name><surname>Zhan</surname><given-names>Yi</given-names></name><name><surname>Sivayyapram</surname><given-names>Varat</given-names></name><name><surname>Liu</surname><given-names>Fengxiang</given-names></name><name><surname>Li</surname><given-names>Daiqin</given-names></name><name><surname>Xu</surname><given-names>Xin</given-names></name></person-group><article-title>﻿Three new species of the spider genus <italic><tp:taxon-name><tp:taxon-name-part taxon-name-part-type="genus" reg="Liphistius">Liphistius</tp:taxon-name-part></tp:taxon-name></italic> (<tp:taxon-name><tp:taxon-name-part taxon-name-part-type="order">Araneae</tp:taxon-name-part></tp:taxon-name>, <tp:taxon-name><tp:taxon-name-part taxon-name-part-type="suborder">Mesothelae</tp:taxon-name-part></tp:taxon-name>, <tp:taxon-name><tp:taxon-name-part taxon-name-part-type="family">Liphistiidae</tp:taxon-name-part></tp:taxon-name>) from Thailand</article-title><source>Zookeys</source><day>10</day><month>06</month><year>2022</year><volume>1104</volume><fpage>115</fpage><lpage>128</lpage><pub-id pub-id-type="doi">10.3897/zookeys.1104.83264</pub-id></mixed-citation></tp:treatment-meta><tp:nomenclature><label>﻿</label><tp:taxon-name>
              <object-id xmlns:xlink="http://www.w3.org/1999/xlink" content-type="arpha" xlink:type="simple">F35DBC37-BC2B-59A6-97C1-975D50E9F452</object-id>
              <tp:taxon-name-part taxon-name-part-type="genus" reg="Liphistius">Liphistius</tp:taxon-name-part>
              <tp:taxon-name-part taxon-name-part-type="species" reg="hatyai">hatyai</tp:taxon-name-part>
              <object-id xmlns:xlink="http://www.w3.org/1999/xlink" content-type="zoobank" xlink:type="simple">http://zoobank.org/0C8153A0-51E6-42A0-A009-BEDA4DB4D77E</object-id>
            </tp:taxon-name><tp:taxon-authority>Zhan &amp; Xu</tp:taxon-authority><tp:taxon-status xmlns:xlink="http://www.w3.org/1999/xlink" xlink:type="simple">sp. nov.</tp:taxon-status><xref ref-type="fig" rid="F3">Fig. 3</xref></tp:nomenclature><tp:treatment-sec sec-type="type material" id="SECID0EKHAE"><title>Type material.</title><p><bold><italic>Holotype</italic></bold>: Thailand • 1 ♂; Songkhla Province, Hat Yai District, Kho Hong, <named-content xmlns:xlink="http://www.w3.org/1999/xlink" content-type="dwc:verbatimCoordinates" xlink:type="simple"><named-content content-type="geo-json" specific-use="{&#34;type&#34;:&#34;Point&#34;,&#34;coordinates&#34;:[100.500000,7.040000]}" id="NCID0EYHAE" xlink:type="simple">7.04°N, 100.50°E</named-content></named-content>; alt. 25 m; 13 November 2016; N. Warrit, V. Sivayyapram, N. Chatthanabun, P. Traiyasut leg.; XUX-2017-492. <bold><italic>Paratype</italic></bold>: Thailand • 1 ♀, same data as for the holotype; XUX-2017-493.</p></tp:treatment-sec><tp:treatment-sec sec-type="diagnosis" id="SECID0EAIAE"><title>Diagnosis.</title><p>The male of <italic><tp:taxon-name><tp:taxon-name-part taxon-name-part-type="genus" reg="Liphistius">L.</tp:taxon-name-part><tp:taxon-name-part taxon-name-part-type="species" reg="hatyai">hatyai</tp:taxon-name-part></tp:taxon-name></italic> sp. nov. resembles males of <italic><tp:taxon-name><tp:taxon-name-part taxon-name-part-type="genus" reg="Liphistius">L.</tp:taxon-name-part><tp:taxon-name-part taxon-name-part-type="species" reg="albipes">albipes</tp:taxon-name-part></tp:taxon-name></italic> Schwendinger, 1995 and <italic><tp:taxon-name><tp:taxon-name-part taxon-name-part-type="genus" reg="Liphistius">L.</tp:taxon-name-part><tp:taxon-name-part taxon-name-part-type="species" reg="yangae">yangae</tp:taxon-name-part></tp:taxon-name></italic> Platnick &amp; Sedgwick, 1984 in having a rounded, scale-like paraembolic plate (Fig. <xref ref-type="fig" rid="F3">3A, E</xref>) but can be distinguished in having the tegulum with three transverse ridges in retrolateral view, while the latter two species have only one transverse ridge (Fig. <xref ref-type="fig" rid="F3">3C, G</xref>); from males of <italic><tp:taxon-name><tp:taxon-name-part taxon-name-part-type="genus" reg="Liphistius">L.</tp:taxon-name-part><tp:taxon-name-part taxon-name-part-type="species" reg="bicoloripes">bicoloripes</tp:taxon-name-part></tp:taxon-name></italic> Ono, 1988, <italic><tp:taxon-name><tp:taxon-name-part taxon-name-part-type="genus" reg="Liphistius">L.</tp:taxon-name-part><tp:taxon-name-part taxon-name-part-type="species" reg="castaneus">castaneus</tp:taxon-name-part></tp:taxon-name></italic> Schwendinger, 1995, and <italic><tp:taxon-name><tp:taxon-name-part taxon-name-part-type="genus" reg="Liphistius">L.</tp:taxon-name-part><tp:taxon-name-part taxon-name-part-type="species" reg="niphanae">niphanae</tp:taxon-name-part></tp:taxon-name></italic> Ono, 1988 in having the cumulus slightly elevated (Fig. <xref ref-type="fig" rid="F3">3A–C</xref>); from the male of <italic><tp:taxon-name><tp:taxon-name-part taxon-name-part-type="genus" reg="Liphistius">L.</tp:taxon-name-part><tp:taxon-name-part taxon-name-part-type="species" reg="inthanon">inthanon</tp:taxon-name-part></tp:taxon-name></italic> sp. nov. in having the tibial apophysis with fewer and longer setae (Fig. <xref ref-type="fig" rid="F3">3A–C</xref>), the cumulus slightly elevated (Fig. <xref ref-type="fig" rid="F3">3A–C</xref>), the subtegular apophysis absent (Fig. <xref ref-type="fig" rid="F3">3A, F</xref>), and the embolic parts detached (Fig. <xref ref-type="fig" rid="F3">3A–G</xref>); from the male of <italic><tp:taxon-name><tp:taxon-name-part taxon-name-part-type="genus" reg="Liphistius">L.</tp:taxon-name-part><tp:taxon-name-part taxon-name-part-type="species" reg="keeratikiati">keeratikiati</tp:taxon-name-part></tp:taxon-name></italic> sp. nov. in having the sclerotised embolic part with three longitudinal ridges reaching the apex (Fig. <xref ref-type="fig" rid="F3">3A</xref>) and the tegulum with three transverse ridges distally (Fig. <xref ref-type="fig" rid="F3">3C, G</xref>); from males of other <italic><tp:taxon-name><tp:taxon-name-part taxon-name-part-type="genus" reg="Liphistius">Liphistius</tp:taxon-name-part></tp:taxon-name></italic> species in having the cumulus slightly elevated, the sclerotised embolic part with three longitudinal ridges in prolateral view, and the subtegular apophysis absent (Fig. <xref ref-type="fig" rid="F3">3A, B, E</xref>).</p><p>The female of <italic><tp:taxon-name><tp:taxon-name-part taxon-name-part-type="genus" reg="Liphistius">L.</tp:taxon-name-part><tp:taxon-name-part taxon-name-part-type="species" reg="hatyai">hatyai</tp:taxon-name-part></tp:taxon-name></italic> sp. nov. differs from females of <italic><tp:taxon-name><tp:taxon-name-part taxon-name-part-type="genus" reg="Liphistius">L.</tp:taxon-name-part><tp:taxon-name-part taxon-name-part-type="species" reg="albipes">albipes</tp:taxon-name-part></tp:taxon-name></italic> and <italic><tp:taxon-name><tp:taxon-name-part taxon-name-part-type="genus" reg="Liphistius">L.</tp:taxon-name-part><tp:taxon-name-part taxon-name-part-type="species" reg="castaneus">castaneus</tp:taxon-name-part></tp:taxon-name></italic> in having a slightly narrower V-shaped posterior stalk (Fig. <xref ref-type="fig" rid="F3">3H, I</xref>); from females of <italic><tp:taxon-name><tp:taxon-name-part taxon-name-part-type="genus" reg="Liphistius">L.</tp:taxon-name-part><tp:taxon-name-part taxon-name-part-type="species" reg="bicoloripes">bicoloripes</tp:taxon-name-part></tp:taxon-name></italic> and <italic><tp:taxon-name><tp:taxon-name-part taxon-name-part-type="genus" reg="Liphistius">L.</tp:taxon-name-part><tp:taxon-name-part taxon-name-part-type="species" reg="castaneus">castaneus</tp:taxon-name-part></tp:taxon-name></italic> in having poreplate lacking anterolateral lobes (Fig. <xref ref-type="fig" rid="F3">3I</xref>); from the female of <italic><tp:taxon-name><tp:taxon-name-part taxon-name-part-type="genus" reg="Liphistius">L.</tp:taxon-name-part><tp:taxon-name-part taxon-name-part-type="species" reg="niphanae">niphanae</tp:taxon-name-part></tp:taxon-name></italic> in having the anterior margin of the poreplate straight (Fig. <xref ref-type="fig" rid="F3">3H, I</xref>); from females of <italic><tp:taxon-name><tp:taxon-name-part taxon-name-part-type="genus" reg="Liphistius">L.</tp:taxon-name-part><tp:taxon-name-part taxon-name-part-type="species" reg="yangae">yangae</tp:taxon-name-part></tp:taxon-name></italic>, <italic><tp:taxon-name><tp:taxon-name-part taxon-name-part-type="genus" reg="Liphistius">L.</tp:taxon-name-part><tp:taxon-name-part taxon-name-part-type="species" reg="inthanon">inthanon</tp:taxon-name-part></tp:taxon-name></italic> sp. nov., and <italic><tp:taxon-name><tp:taxon-name-part taxon-name-part-type="genus" reg="Liphistius">L.</tp:taxon-name-part><tp:taxon-name-part taxon-name-part-type="species" reg="keeratikiati">keeratikiati</tp:taxon-name-part></tp:taxon-name></italic> sp. nov. in having the poreplate almost squared and with a slightly V-shaped posterior stalk (Fig. <xref ref-type="fig" rid="F3">3H, I</xref>); from females of other <italic><tp:taxon-name><tp:taxon-name-part taxon-name-part-type="genus" reg="Liphistius">Liphistius</tp:taxon-name-part></tp:taxon-name></italic> species in having a hair at the center of posterior stalk dorsally (Fig. <xref ref-type="fig" rid="F3">3H</xref>).</p></tp:treatment-sec><tp:treatment-sec sec-type="description" id="SECID0ENQAE"><title>Description.</title><p><bold>Male.</bold> Carapace reddish-brown, with a few short, scattered bristles; opisthosoma brown, with 12 brown tergites, close to each other, 2–6 larger than others, fifth largest; chelicerae robust, promargin of cheliceral groove with 12 denticles of variable size; labium yellow and fused with sternum; sternum yellow, with a few short setae on the anterior tip and many long setae on the elongated posterior tip; legs yellowish brown, with strong hairs and spines, without distinct annulations, with 3 tarsal claws; 8 spinnerets. Measurements: <abbrev xmlns:xlink="http://www.w3.org/1999/xlink" xlink:title="body length (excluding chelicerae)" id="ABBRID0EVQAE" xlink:type="simple">BL</abbrev> 17.6, <abbrev xmlns:xlink="http://www.w3.org/1999/xlink" xlink:title="carapace length" id="ABBRID0EZQAE" xlink:type="simple">CL</abbrev> 8.81, <abbrev xmlns:xlink="http://www.w3.org/1999/xlink" xlink:title="carapace width" id="ABBRID0E4QAE" xlink:type="simple">CW</abbrev> 8.42, <abbrev xmlns:xlink="http://www.w3.org/1999/xlink" xlink:title="opisthosoma length" id="ABBRID0EBRAE" xlink:type="simple">OL</abbrev> 8.33, <abbrev xmlns:xlink="http://www.w3.org/1999/xlink" xlink:title="opisthosoma width" id="ABBRID0EFRAE" xlink:type="simple">OW</abbrev> 7.31; eye sizes and interdistances: <abbrev xmlns:xlink="http://www.w3.org/1999/xlink" xlink:title="anterior median eyes" id="ABBRID0EJRAE" xlink:type="simple">AME</abbrev> 0.06, <abbrev xmlns:xlink="http://www.w3.org/1999/xlink" xlink:title="anterior lateral eyes" id="ABBRID0ENRAE" xlink:type="simple">ALE</abbrev> 0.77, <abbrev xmlns:xlink="http://www.w3.org/1999/xlink" xlink:title="posterior median eyes" id="ABBRID0ERRAE" xlink:type="simple">PME</abbrev> 0.47, <abbrev xmlns:xlink="http://www.w3.org/1999/xlink" xlink:title="posterior lateral eyes" id="ABBRID0EVRAE" xlink:type="simple">PLE</abbrev> 0.59, <abbrev xmlns:xlink="http://www.w3.org/1999/xlink" xlink:title="anterior median eyes" id="ABBRID0EZRAE" xlink:type="simple">AME</abbrev>–<abbrev xmlns:xlink="http://www.w3.org/1999/xlink" xlink:title="anterior median eyes" id="ABBRID0E4RAE" xlink:type="simple">AME</abbrev> 0.13, <abbrev xmlns:xlink="http://www.w3.org/1999/xlink" xlink:title="anterior median eyes" id="ABBRID0EBSAE" xlink:type="simple">AME</abbrev>–<abbrev xmlns:xlink="http://www.w3.org/1999/xlink" xlink:title="anterior lateral eyes" id="ABBRID0EFSAE" xlink:type="simple">ALE</abbrev> 0.21, <abbrev xmlns:xlink="http://www.w3.org/1999/xlink" xlink:title="posterior median eyes" id="ABBRID0EJSAE" xlink:type="simple">PME</abbrev>–<abbrev xmlns:xlink="http://www.w3.org/1999/xlink" xlink:title="posterior median eyes" id="ABBRID0ENSAE" xlink:type="simple">PME</abbrev> 0.08, <abbrev xmlns:xlink="http://www.w3.org/1999/xlink" xlink:title="posterior median eyes" id="ABBRID0ERSAE" xlink:type="simple">PME</abbrev>–<abbrev xmlns:xlink="http://www.w3.org/1999/xlink" xlink:title="posterior lateral eyes" id="ABBRID0EVSAE" xlink:type="simple">PLE</abbrev> 0.09, <abbrev xmlns:xlink="http://www.w3.org/1999/xlink" xlink:title="anterior lateral eyes" id="ABBRID0EZSAE" xlink:type="simple">ALE</abbrev>–<abbrev xmlns:xlink="http://www.w3.org/1999/xlink" xlink:title="posterior lateral eyes" id="ABBRID0E4SAE" xlink:type="simple">PLE</abbrev> 0.12, <abbrev xmlns:xlink="http://www.w3.org/1999/xlink" xlink:title="anterior lateral eyes" id="ABBRID0EBTAE" xlink:type="simple">ALE</abbrev>–<abbrev xmlns:xlink="http://www.w3.org/1999/xlink" xlink:title="anterior lateral eyes" id="ABBRID0EFTAE" xlink:type="simple">ALE</abbrev> 0.17, <abbrev xmlns:xlink="http://www.w3.org/1999/xlink" xlink:title="posterior lateral eyes" id="ABBRID0EJTAE" xlink:type="simple">PLE</abbrev>–<abbrev xmlns:xlink="http://www.w3.org/1999/xlink" xlink:title="posterior lateral eyes" id="ABBRID0ENTAE" xlink:type="simple">PLE</abbrev> 0.39, <abbrev xmlns:xlink="http://www.w3.org/1999/xlink" xlink:title="anterior median eyes" id="ABBRID0ERTAE" xlink:type="simple">AME</abbrev>–<abbrev xmlns:xlink="http://www.w3.org/1999/xlink" xlink:title="posterior median eyes" id="ABBRID0EVTAE" xlink:type="simple">PME</abbrev> 0.12. Labium 0.55 long and 0.70 wide. Sternum 3.74 long and 1.04 wide. Leg I 22.55 (7.11 + 2.57 + 4.90 + 5.64 + 2.33), leg II 22.85 (6.76 + 1.73 + 5.56 + 6.06 + 2.74), leg III 26.62 (6.89 + 3.55 + 5.63 + 7.51 + 3.04), leg IV 30.54 (9.07 + 3.83 + 7.50 + 10.25 + 2.63).</p><p><bold><italic>Palp</italic></bold>: tibial apophysis with four setae of same length, stouter basally and slender distally (Fig. <xref ref-type="fig" rid="F3">3A–C</xref>); paracymbium with many setae situated at tip (Fig. <xref ref-type="fig" rid="F3">3A–C</xref>); several tapering spines on slightly elevated cumulus (Fig. <xref ref-type="fig" rid="F3">3A–C</xref>); contrategulum with a triangular process, and an arched smooth edge with a sharp projection (Fig. <xref ref-type="fig" rid="F3">3B, C, G</xref>); tegulum with a serrated edge proximally and 3 transverse ridges distally (Fig. <xref ref-type="fig" rid="F3">3B, C, G</xref>); embolic parts detached (Fig. <xref ref-type="fig" rid="F3">3A–C, G</xref>), paraembolic plate semicircular, scale-like (Fig. <xref ref-type="fig" rid="F3">3A, E</xref>); embolus with 3 distinct longitudinal ridges reaching the tip prolaterally, with a few denticulations on apex, and with a flat membranous opening (Fig. <xref ref-type="fig" rid="F3">3A–C, G</xref>).</p><p><bold>Female.</bold> Carapace orange, with few short, scattered bristles; opisthosoma gray, with 12 brown tergites, close to each other, with gray patches, 2–6 larger than others, fifth largest; 8 eyes on dark ocular tubercle; chelicerae robust, reddish brown; promargin of cheliceral groove with 10 denticles of variable size; labium yellow, fused with sternum; sternum yellow with several setae; legs with strong setae and spines, without distinct annulations, with 3 tarsal claws; 8 spinnerets. Measurements: <abbrev xmlns:xlink="http://www.w3.org/1999/xlink" xlink:title="body length (excluding chelicerae)" id="ABBRID0EEVAE" xlink:type="simple">BL</abbrev> 23.8, <abbrev xmlns:xlink="http://www.w3.org/1999/xlink" xlink:title="carapace length" id="ABBRID0EIVAE" xlink:type="simple">CL</abbrev> 11.42, <abbrev xmlns:xlink="http://www.w3.org/1999/xlink" xlink:title="carapace width" id="ABBRID0EMVAE" xlink:type="simple">CW</abbrev> 10.33, <abbrev xmlns:xlink="http://www.w3.org/1999/xlink" xlink:title="opisthosoma length" id="ABBRID0EQVAE" xlink:type="simple">OL</abbrev> 11.03, <abbrev xmlns:xlink="http://www.w3.org/1999/xlink" xlink:title="opisthosoma width" id="ABBRID0EUVAE" xlink:type="simple">OW</abbrev> 10.06; eye sizes and interdistances: <abbrev xmlns:xlink="http://www.w3.org/1999/xlink" xlink:title="anterior median eyes" id="ABBRID0EYVAE" xlink:type="simple">AME</abbrev> 0.14, <abbrev xmlns:xlink="http://www.w3.org/1999/xlink" xlink:title="anterior lateral eyes" id="ABBRID0E3VAE" xlink:type="simple">ALE</abbrev> 1.00, <abbrev xmlns:xlink="http://www.w3.org/1999/xlink" xlink:title="posterior median eyes" id="ABBRID0EAWAE" xlink:type="simple">PME</abbrev> 0.52, <abbrev xmlns:xlink="http://www.w3.org/1999/xlink" xlink:title="posterior lateral eyes" id="ABBRID0EEWAE" xlink:type="simple">PLE</abbrev> 0.61, <abbrev xmlns:xlink="http://www.w3.org/1999/xlink" xlink:title="anterior median eyes" id="ABBRID0EIWAE" xlink:type="simple">AME</abbrev>–<abbrev xmlns:xlink="http://www.w3.org/1999/xlink" xlink:title="anterior median eyes" id="ABBRID0EMWAE" xlink:type="simple">AME</abbrev> 0.12, <abbrev xmlns:xlink="http://www.w3.org/1999/xlink" xlink:title="anterior median eyes" id="ABBRID0EQWAE" xlink:type="simple">AME</abbrev>–<abbrev xmlns:xlink="http://www.w3.org/1999/xlink" xlink:title="anterior lateral eyes" id="ABBRID0EUWAE" xlink:type="simple">ALE</abbrev> 0.25, <abbrev xmlns:xlink="http://www.w3.org/1999/xlink" xlink:title="posterior median eyes" id="ABBRID0EYWAE" xlink:type="simple">PME</abbrev>–<abbrev xmlns:xlink="http://www.w3.org/1999/xlink" xlink:title="posterior median eyes" id="ABBRID0E3WAE" xlink:type="simple">PME</abbrev> 0.10, <abbrev xmlns:xlink="http://www.w3.org/1999/xlink" xlink:title="posterior median eyes" id="ABBRID0EAXAE" xlink:type="simple">PME</abbrev>–<abbrev xmlns:xlink="http://www.w3.org/1999/xlink" xlink:title="posterior lateral eyes" id="ABBRID0EEXAE" xlink:type="simple">PLE</abbrev> 0.12, <abbrev xmlns:xlink="http://www.w3.org/1999/xlink" xlink:title="anterior lateral eyes" id="ABBRID0EIXAE" xlink:type="simple">ALE</abbrev>–<abbrev xmlns:xlink="http://www.w3.org/1999/xlink" xlink:title="posterior lateral eyes" id="ABBRID0EMXAE" xlink:type="simple">PLE</abbrev> 0.15, <abbrev xmlns:xlink="http://www.w3.org/1999/xlink" xlink:title="anterior lateral eyes" id="ABBRID0EQXAE" xlink:type="simple">ALE</abbrev>–<abbrev xmlns:xlink="http://www.w3.org/1999/xlink" xlink:title="anterior lateral eyes" id="ABBRID0EUXAE" xlink:type="simple">ALE</abbrev> 0.10, <abbrev xmlns:xlink="http://www.w3.org/1999/xlink" xlink:title="posterior lateral eyes" id="ABBRID0EYXAE" xlink:type="simple">PLE</abbrev>–<abbrev xmlns:xlink="http://www.w3.org/1999/xlink" xlink:title="posterior lateral eyes" id="ABBRID0E3XAE" xlink:type="simple">PLE</abbrev> 0.60, <abbrev xmlns:xlink="http://www.w3.org/1999/xlink" xlink:title="anterior median eyes" id="ABBRID0EAYAE" xlink:type="simple">AME</abbrev>–<abbrev xmlns:xlink="http://www.w3.org/1999/xlink" xlink:title="posterior median eyes" id="ABBRID0EEYAE" xlink:type="simple">PME</abbrev> 0.15. Labium 2.45 long and 1.26 wide. Sternum 5.15 long, 1.81 wide. Palp 20.19 (7.41 + 3.65 + 4.72 +4.41), leg I 25.15 (8.71 + 4.49 + 4.59 + 4.74 + 2.62), leg II 26.62 (9.09 + 4.52 + 4.81 + 5.24 + 2.96), leg III 28.10 (9.25 + 4.28 + 5.56 + 5.89 + 3.12), leg IV 37.53 (11.06 + 4.80 + 7.70 + 9.97 + 4.00).</p><p><bold><italic>Genitalia</italic></bold>: poreplate almost squared; posterior stalk slightly V-shaped, with a hair situated in the center dorsally; central dorsal opening small, situated in center of poreplate; receptacular cluster spherical (Fig. <xref ref-type="fig" rid="F3">3H, I</xref>).</p></tp:treatment-sec><tp:treatment-sec sec-type="etymology" id="SECID0ETYAE"><title>Etymology.</title><p>The species epithet “hatyai” refers to the location of the type locality in Hat Yai District.</p></tp:treatment-sec><tp:treatment-sec sec-type="distribution" id="SECID0EYYAE"><title>Distribution.</title><p>Southern Thailand (Songkhla Province) (Fig. <xref ref-type="fig" rid="F2">2</xref>).</p></tp:treatment-sec><tp:treatment-sec sec-type="remarks" id="SECID0ECZAE"><title>Remarks.</title><p><italic><tp:taxon-name><tp:taxon-name-part taxon-name-part-type="genus" reg="Liphistius">Liphistius</tp:taxon-name-part><tp:taxon-name-part taxon-name-part-type="species" reg="hatyai">hatyai</tp:taxon-name-part></tp:taxon-name></italic> sp. nov. can be assigned to the <italic><tp:taxon-name><tp:taxon-name-part taxon-name-part-type="genus" reg="Liphistius"/><tp:taxon-name-part taxon-name-part-type="species" reg="trang">trang</tp:taxon-name-part></tp:taxon-name></italic>-group according to the morphology of male palp and female genitalia. In males, the sclerotised part of embolus has two or three longitudinal ridges reaching the tip, the cumulus is slightly elevated, and the subtegulum is lacking an apophysis (Fig. <xref ref-type="fig" rid="F3">3A–G</xref>). In females, the poreplate has a small central dorsal opening and a receptacular cluster (Fig. <xref ref-type="fig" rid="F3">3H, I</xref>).</p><p>Specifically, <italic><tp:taxon-name><tp:taxon-name-part taxon-name-part-type="genus" reg="Liphistius">L.</tp:taxon-name-part><tp:taxon-name-part taxon-name-part-type="species" reg="hatyai">hatyai</tp:taxon-name-part></tp:taxon-name></italic> sp. nov. belongs to the species complex D of the <italic><tp:taxon-name><tp:taxon-name-part taxon-name-part-type="genus" reg="Liphistius"/><tp:taxon-name-part taxon-name-part-type="species" reg="trang">trang</tp:taxon-name-part></tp:taxon-name></italic>-group (sensu <xref ref-type="bibr" rid="B8">Schwendinger 1998</xref>; <xref ref-type="bibr" rid="B10">Schwendinger et al. 2019</xref>) based on male palp and female genital morphology. In males, the slightly elevated cumulus possesses long, needle-like spines (Fig. <xref ref-type="fig" rid="F3">3A–C</xref>), and the sclerotised part of embolus carries three longitudinal ridges reaching the tip (Fig. <xref ref-type="fig" rid="F3">3A</xref>). Female genitalia consist of a nearly squared poreplate, and a narrow, slightly V-shaped posterior stalk (Fig. <xref ref-type="fig" rid="F3">3H, I</xref>).</p><p>Species complex D includes species distributed in southern Thailand, western Peninsular Malaysia, and Sumatra. This species complex in Thailand includes <italic><tp:taxon-name><tp:taxon-name-part taxon-name-part-type="genus" reg="Liphistius">L.</tp:taxon-name-part><tp:taxon-name-part taxon-name-part-type="species" reg="albipes">albipes</tp:taxon-name-part></tp:taxon-name></italic>, <italic><tp:taxon-name><tp:taxon-name-part taxon-name-part-type="genus" reg="Liphistius">L.</tp:taxon-name-part><tp:taxon-name-part taxon-name-part-type="species" reg="bicoloripes">bicoloripes</tp:taxon-name-part></tp:taxon-name></italic>, <italic><tp:taxon-name><tp:taxon-name-part taxon-name-part-type="genus" reg="Liphistius">L.</tp:taxon-name-part><tp:taxon-name-part taxon-name-part-type="species" reg="castaneus">castaneus</tp:taxon-name-part></tp:taxon-name></italic>, <italic><tp:taxon-name><tp:taxon-name-part taxon-name-part-type="genus" reg="Liphistius">L.</tp:taxon-name-part><tp:taxon-name-part taxon-name-part-type="species" reg="niphanae">niphanae</tp:taxon-name-part></tp:taxon-name></italic>, <italic><tp:taxon-name><tp:taxon-name-part taxon-name-part-type="genus" reg="Liphistius">L.</tp:taxon-name-part><tp:taxon-name-part taxon-name-part-type="species" reg="trang">trang</tp:taxon-name-part></tp:taxon-name></italic> Platnick &amp; Sedgwick, 1984, and <italic><tp:taxon-name><tp:taxon-name-part taxon-name-part-type="genus" reg="Liphistius">L.</tp:taxon-name-part><tp:taxon-name-part taxon-name-part-type="species" reg="yangae">yangae</tp:taxon-name-part></tp:taxon-name></italic> (for details see <xref ref-type="bibr" rid="B8">Schwendinger 1998</xref>; <xref ref-type="bibr" rid="B10">Schwendinger et al. 2019</xref>).</p></tp:treatment-sec><tp:treatment-sec><!--Section generated to contain objects referenced in tp:taxon-treatment.--><fig id="F3" position="float" orientation="portrait"><object-id xmlns:xlink="http://www.w3.org/1999/xlink" content-type="doi" xlink:type="simple">10.3897/zookeys.1104.83264.figure3</object-id><object-id xmlns:xlink="http://www.w3.org/1999/xlink" content-type="arpha" xlink:type="simple">8252B608-D970-5B7B-80C5-0EC563218645</object-id><label>Figure 3.</label><caption><p>Male palp and female genitalia of <italic><tp:taxon-name><tp:taxon-name-part taxon-name-part-type="genus" reg="Liphistius">Liphistius</tp:taxon-name-part><tp:taxon-name-part taxon-name-part-type="species" reg="hatyai">hatyai</tp:taxon-name-part></tp:taxon-name></italic> Zhan &amp; Xu, sp. nov. <bold>A</bold> palp, prolateral view <bold>B</bold> palp, ventral view <bold>C</bold> palp, retrolateral view <bold>D–G</bold> palp, distal views <bold>H</bold> vulva, dorsal view <bold>I</bold> vulva, ventral view <bold>A–G</bold> XUX-2017-492 (holotype) <bold>H, I</bold> XUX-2017-493. Abbreviations used: CDO = central dorsal opening; GA = genital atrium; PS = posterior stalk; RC = receptacular cluster; CT = contrategulum; Cu = cumulus; PC = paracymbium; PeP = paraembolic plate; ST = subtegulum; T = tegulum; TiA = tibial apophysis. Scale bars: 0.5 mm.</p></caption><graphic xmlns:xlink="http://www.w3.org/1999/xlink" xlink:href="zookeys-1104-115_article-83264__-g003.jpg" position="float" orientation="portrait" xlink:type="simple" id="oo_694476.jpg"><uri content-type="original_file" xlink:type="simple">https://binary.pensoft.net/fig/694476</uri></graphic></fig><fig id="F2" position="float" orientation="portrait"><object-id xmlns:xlink="http://www.w3.org/1999/xlink" content-type="doi" xlink:type="simple">10.3897/zookeys.1104.83264.figure2</object-id><object-id xmlns:xlink="http://www.w3.org/1999/xlink" content-type="arpha" xlink:type="simple">74D3F791-F895-55F8-9E7A-7D411F9F6987</object-id><label>Figure 2.</label><caption><p>Map of Thailand showing the localities of three new <italic><tp:taxon-name><tp:taxon-name-part taxon-name-part-type="genus" reg="Liphistius">Liphistius</tp:taxon-name-part></tp:taxon-name></italic> species described.</p></caption><graphic xmlns:xlink="http://www.w3.org/1999/xlink" xlink:href="zookeys-1104-115_article-83264__-g002.jpg" position="float" orientation="portrait" xlink:type="simple" id="oo_694475.jpg"><uri content-type="original_file" xlink:type="simple">https://binary.pensoft.net/fig/694475</uri></graphic></fig></tp:treatment-sec><ref-list><ref id="B8"><mixed-citation xmlns:xlink="http://www.w3.org/1999/xlink" xlink:type="simple"><person-group><name name-style="western"><surname>Schwendinger</surname><given-names>PJ</given-names></name></person-group> (<year>1998</year>) <article-title>Five new <italic><tp:taxon-name><tp:taxon-name-part taxon-name-part-type="genus">Liphistius</tp:taxon-name-part></tp:taxon-name></italic> species (<tp:taxon-name><tp:taxon-name-part taxon-name-part-type="order">Araneae</tp:taxon-name-part></tp:taxon-name>, <tp:taxon-name><tp:taxon-name-part taxon-name-part-type="suborder">Mesothelae</tp:taxon-name-part></tp:taxon-name>) from Thailand.</article-title><source>Zoologica Scripta</source><volume>27</volume>(<issue>1</issue>): <fpage>17</fpage>–<lpage>30</lpage>. <ext-link xlink:type="simple" ext-link-type="doi" xlink:href="10.1111/j.1463-6409.1998.tb00426.x">https://doi.org/10.1111/j.1463-6409.1998.tb00426.x</ext-link></mixed-citation></ref><ref id="B10"><mixed-citation xmlns:xlink="http://www.w3.org/1999/xlink" xlink:type="simple"><person-group><name name-style="western"><surname>Schwendinger</surname><given-names>PJ</given-names></name><name name-style="western"><surname>Syuhadah</surname><given-names>N</given-names></name><name name-style="western"><surname>Lehmann-Graber</surname><given-names>C</given-names></name><name name-style="western"><surname>Price</surname><given-names>L</given-names></name><name name-style="western"><surname>Huber</surname><given-names>S</given-names></name><name name-style="western"><surname>Hashim</surname><given-names>R</given-names></name><name name-style="western"><surname>Bhassu</surname><given-names>S</given-names></name><name name-style="western"><surname>Monod</surname><given-names>L</given-names></name></person-group> (<year>2019</year>) <article-title>A revision of the trapdoor spider genus <italic><tp:taxon-name><tp:taxon-name-part taxon-name-part-type="genus">Liphistius</tp:taxon-name-part></tp:taxon-name></italic> (<tp:taxon-name><tp:taxon-name-part taxon-name-part-type="suborder">Mesothelae</tp:taxon-name-part></tp:taxon-name>: <tp:taxon-name><tp:taxon-name-part taxon-name-part-type="family">Liphistiidae</tp:taxon-name-part></tp:taxon-name>) in Peninsular Malaysia; part 2.</article-title><source>Revue Suisse de Zoologie</source><volume>126</volume>(<issue>2</issue>): <fpage>321</fpage>–<lpage>353</lpage>. <ext-link xlink:type="simple" ext-link-type="doi" xlink:href="10.35929/RSZ.0017">https://doi.org/10.35929/RSZ.0017</ext-link></mixed-citation></ref></ref-list></tp:taxon-treatment>
