# Supplementary material for: ﻿Three new species of the spider genus Liphistius (Araneae, Mesothelae, Liphistiidae) from Thailand
Source: Zookeys. 2022 Jun 10;1104:115–28. doi: 10.3897/zookeys.1104.83264 (PMC9848830; doi:10.3897/zookeys.1104.83264)
Supplement: XML Treatment for Liphistius inthanon [file zookeys.1104.83264-treatment3.xml]

<!DOCTYPE tp:taxon-treatment
  PUBLIC "-//TaxonX//DTD Taxonomic Treatment Publishing DTD v0 20100105//EN" "tax-treatment-NSO.dtd">
<tp:taxon-treatment xmlns:tp="http://www.plazi.org/taxpub"><tp:treatment-meta><kwd-group><label>Taxon classification</label><kwd>
                <named-content content-type="kingdom">Animalia</named-content>
              </kwd><kwd>
                <named-content content-type="order">Araneae</named-content>
              </kwd><kwd>
                <named-content content-type="family">Liphistiidae</named-content>
              </kwd></kwd-group><mixed-citation publication-type="journal"><person-group><name><surname>Zhan</surname><given-names>Yi</given-names></name><name><surname>Sivayyapram</surname><given-names>Varat</given-names></name><name><surname>Liu</surname><given-names>Fengxiang</given-names></name><name><surname>Li</surname><given-names>Daiqin</given-names></name><name><surname>Xu</surname><given-names>Xin</given-names></name></person-group><article-title>﻿Three new species of the spider genus <italic><tp:taxon-name><tp:taxon-name-part taxon-name-part-type="genus" reg="Liphistius">Liphistius</tp:taxon-name-part></tp:taxon-name></italic> (<tp:taxon-name><tp:taxon-name-part taxon-name-part-type="order">Araneae</tp:taxon-name-part></tp:taxon-name>, <tp:taxon-name><tp:taxon-name-part taxon-name-part-type="suborder">Mesothelae</tp:taxon-name-part></tp:taxon-name>, <tp:taxon-name><tp:taxon-name-part taxon-name-part-type="family">Liphistiidae</tp:taxon-name-part></tp:taxon-name>) from Thailand</article-title><source>Zookeys</source><day>10</day><month>06</month><year>2022</year><volume>1104</volume><fpage>115</fpage><lpage>128</lpage><pub-id pub-id-type="doi">10.3897/zookeys.1104.83264</pub-id></mixed-citation></tp:treatment-meta><tp:nomenclature><label>﻿</label><tp:taxon-name>
              <object-id xmlns:xlink="http://www.w3.org/1999/xlink" content-type="arpha" xlink:type="simple">8ED5CC13-C4B0-57BD-A21F-CA0D7BBB5EFB</object-id>
              <tp:taxon-name-part taxon-name-part-type="genus" reg="Liphistius">Liphistius</tp:taxon-name-part>
              <tp:taxon-name-part taxon-name-part-type="species" reg="inthanon">inthanon</tp:taxon-name-part>
              <object-id xmlns:xlink="http://www.w3.org/1999/xlink" content-type="zoobank" xlink:type="simple">http://zoobank.org/59FA29B4-17FA-4613-9689-E6F639EBB8A5</object-id>
            </tp:taxon-name><tp:taxon-authority>Zhan &amp; Xu</tp:taxon-authority><tp:taxon-status xmlns:xlink="http://www.w3.org/1999/xlink" xlink:type="simple">sp. nov.</tp:taxon-status><xref ref-type="fig" rid="F4">Fig. 4</xref></tp:nomenclature><tp:treatment-sec sec-type="type material" id="SECID0EK6AE"><title>Type material.</title><p><bold><italic>Holotype</italic></bold>: Thailand • 1 ♂, Chiang Mai Province, Mae Chaem District, Doi Inthanon National Park, <named-content xmlns:xlink="http://www.w3.org/1999/xlink" content-type="dwc:verbatimCoordinates" xlink:type="simple"><named-content content-type="geo-json" specific-use="{&#34;type&#34;:&#34;Point&#34;,&#34;coordinates&#34;:[98.490000,18.520000]}" id="NCID0EY6AE" xlink:type="simple">18.52°N, 98.49°E</named-content></named-content>; alt. 1700 m; 19 November 2017; F.X. Liu, D. Li, X. Xu, V. Sivayyapram leg.; XUX-2017-372A. <bold><italic>Paratypes</italic></bold>: Thailand • 1 ♂ 7 ♀♀, alt. 1700–1714 m, same data as for the holotype; XUX-2017-373A, XUX-2017-372, 374, 377, 378, 379, 380, 381.</p></tp:treatment-sec><tp:treatment-sec sec-type="diagnosis" id="SECID0EBAAG"><title>Diagnosis.</title><p>The male of <italic><tp:taxon-name><tp:taxon-name-part taxon-name-part-type="genus" reg="Liphistius">L.</tp:taxon-name-part><tp:taxon-name-part taxon-name-part-type="species" reg="inthanon">inthanon</tp:taxon-name-part></tp:taxon-name></italic> sp. nov. resemble males of <italic><tp:taxon-name><tp:taxon-name-part taxon-name-part-type="genus" reg="Liphistius">L.</tp:taxon-name-part><tp:taxon-name-part taxon-name-part-type="species" reg="bristowei">bristowei</tp:taxon-name-part></tp:taxon-name></italic> Platnick &amp; Sedgwick, 1984, <italic><tp:taxon-name><tp:taxon-name-part taxon-name-part-type="genus" reg="Liphistius">L.</tp:taxon-name-part><tp:taxon-name-part taxon-name-part-type="species" reg="lannaianus">lannaianus</tp:taxon-name-part></tp:taxon-name></italic> Schwendinger, 1990, <italic><tp:taxon-name><tp:taxon-name-part taxon-name-part-type="genus" reg="Liphistius">L.</tp:taxon-name-part><tp:taxon-name-part taxon-name-part-type="species" reg="maewongensis">maewongensis</tp:taxon-name-part></tp:taxon-name></italic> Sivayyapram, Smith, Weingdow &amp; Warrit, 2017, <italic><tp:taxon-name><tp:taxon-name-part taxon-name-part-type="genus" reg="Liphistius">L.</tp:taxon-name-part><tp:taxon-name-part taxon-name-part-type="species" reg="marginatus">marginatus</tp:taxon-name-part></tp:taxon-name></italic> Schwendinger, 1990 and <italic><tp:taxon-name><tp:taxon-name-part taxon-name-part-type="genus" reg="Liphistius">L.</tp:taxon-name-part><tp:taxon-name-part taxon-name-part-type="species" reg="yamasakii">yamasakii</tp:taxon-name-part></tp:taxon-name></italic> Ono, 1988 in having adjoining embolic parts (Fig. <xref ref-type="fig" rid="F4">4E, G</xref>) and a distinctly elevated cumulus (Fig. <xref ref-type="fig" rid="F4">4C</xref>), but it can be distinguished from the male of <italic><tp:taxon-name><tp:taxon-name-part taxon-name-part-type="genus" reg="Liphistius">L.</tp:taxon-name-part><tp:taxon-name-part taxon-name-part-type="species" reg="bristowei">bristowei</tp:taxon-name-part></tp:taxon-name></italic> in having the tibial apophysis with more stouter spines (Fig. <xref ref-type="fig" rid="F4">4A–C</xref>) and a larger subtegular apophysis (Fig. <xref ref-type="fig" rid="F4">4D–G</xref>); from males of <italic><tp:taxon-name><tp:taxon-name-part taxon-name-part-type="genus" reg="Liphistius">L.</tp:taxon-name-part><tp:taxon-name-part taxon-name-part-type="species" reg="lannaianus">lannaianus</tp:taxon-name-part></tp:taxon-name></italic>, <italic><tp:taxon-name><tp:taxon-name-part taxon-name-part-type="genus" reg="Liphistius">L.</tp:taxon-name-part><tp:taxon-name-part taxon-name-part-type="species" reg="maewongensis">maewongensis</tp:taxon-name-part></tp:taxon-name></italic>, and <italic><tp:taxon-name><tp:taxon-name-part taxon-name-part-type="genus" reg="Liphistius">L.</tp:taxon-name-part><tp:taxon-name-part taxon-name-part-type="species" reg="marginatus">marginatus</tp:taxon-name-part></tp:taxon-name></italic> in having the cumulus more elevated (Fig. <xref ref-type="fig" rid="F4">4C</xref>); from the male of <italic><tp:taxon-name><tp:taxon-name-part taxon-name-part-type="genus" reg="Liphistius">L.</tp:taxon-name-part><tp:taxon-name-part taxon-name-part-type="species" reg="yamasakii">yamasakii</tp:taxon-name-part></tp:taxon-name></italic> in having the elevated cumulus longer and with fewer spines (Fig. <xref ref-type="fig" rid="F4">4B, C</xref>); from males of <italic><tp:taxon-name><tp:taxon-name-part taxon-name-part-type="genus" reg="Liphistius">L.</tp:taxon-name-part><tp:taxon-name-part taxon-name-part-type="species" reg="hatyai">hatyai</tp:taxon-name-part></tp:taxon-name></italic> sp. nov. and <italic><tp:taxon-name><tp:taxon-name-part taxon-name-part-type="genus" reg="Liphistius">L.</tp:taxon-name-part><tp:taxon-name-part taxon-name-part-type="species" reg="keeratikiati">keeratikiati</tp:taxon-name-part></tp:taxon-name></italic> sp. nov. in having the tibial apophysis with shorter setae (Fig. <xref ref-type="fig" rid="F4">4A–C</xref>), the cumulus noticeably elevated (Fig. <xref ref-type="fig" rid="F4">4C</xref>), and a larger subtegular apophysis (Fig. <xref ref-type="fig" rid="F4">4F</xref>); from males of other <italic><tp:taxon-name><tp:taxon-name-part taxon-name-part-type="genus" reg="Liphistius">Liphistius</tp:taxon-name-part></tp:taxon-name></italic> species in having adjoining embolic parts (Fig. <xref ref-type="fig" rid="F4">4E, G</xref>) and a strongly elevated cumulus (Fig. <xref ref-type="fig" rid="F4">4C</xref>).</p><fig id="F4" position="float" orientation="portrait"><object-id xmlns:xlink="http://www.w3.org/1999/xlink" content-type="doi" xlink:type="simple">10.3897/zookeys.1104.83264.figure4</object-id><object-id xmlns:xlink="http://www.w3.org/1999/xlink" content-type="arpha" xlink:type="simple">B19BD1B8-0894-54D7-8FBD-14AB120E2C78</object-id><label>Figure 4.</label><caption><p>Male palp and female genitalia of <italic><tp:taxon-name><tp:taxon-name-part taxon-name-part-type="genus" reg="Liphistius">Liphistius</tp:taxon-name-part><tp:taxon-name-part taxon-name-part-type="species" reg="inthanon">inthanon</tp:taxon-name-part></tp:taxon-name></italic> Zhan &amp; Xu, sp. nov. <bold>A</bold> palp, prolateral view <bold>B</bold> palp, ventral view <bold>C</bold> palp, retrolateral view <bold>D–G</bold> palp, distal views <bold>H–J</bold> vulva, dorsal view <bold>K–M</bold> vulva, ventral view <bold>A–C</bold> XUX-2017-372A (holotype) <bold>D–G</bold> XUX-2017-373A <bold>H, K</bold> XUX-2017-372 <bold>I, L</bold> XUX-2017-379 <bold>J, M</bold> XUX-2017-381. Abbreviations used: CDO = central dorsal opening; GA = genital atrium; RC = receptacular cluster; CT = contrategulum; Cu = cumulus; E = embolus; PC = paracymbium; PeP = paraembolic plate; ST = subtegulum; T = tegulum; TiA = tibial apophysis. Scale bars: 0.5 mm.</p></caption><graphic xmlns:xlink="http://www.w3.org/1999/xlink" xlink:href="zookeys-1104-115_article-83264__-g004.jpg" position="float" orientation="portrait" xlink:type="simple" id="oo_694477.jpg"><uri content-type="original_file" xlink:type="simple">https://binary.pensoft.net/fig/694477</uri></graphic></fig><p>The female of <italic><tp:taxon-name><tp:taxon-name-part taxon-name-part-type="genus" reg="Liphistius">L.</tp:taxon-name-part><tp:taxon-name-part taxon-name-part-type="species" reg="inthanon">inthanon</tp:taxon-name-part></tp:taxon-name></italic> sp. nov. differ from the female of <italic><tp:taxon-name><tp:taxon-name-part taxon-name-part-type="genus" reg="Liphistius">L.</tp:taxon-name-part><tp:taxon-name-part taxon-name-part-type="species" reg="bristowei">bristowei</tp:taxon-name-part></tp:taxon-name></italic> in having the poreplate with an arched anterior margin (Fig. <xref ref-type="fig" rid="F4">4H–M</xref>); from females of <italic><tp:taxon-name><tp:taxon-name-part taxon-name-part-type="genus" reg="Liphistius">L.</tp:taxon-name-part><tp:taxon-name-part taxon-name-part-type="species" reg="lannaianus">lannaianus</tp:taxon-name-part></tp:taxon-name></italic> and <italic><tp:taxon-name><tp:taxon-name-part taxon-name-part-type="genus" reg="Liphistius">L.</tp:taxon-name-part><tp:taxon-name-part taxon-name-part-type="species" reg="yamasakii">yamasakii</tp:taxon-name-part></tp:taxon-name></italic> in having the central dorsal opening larger oval (Fig. <xref ref-type="fig" rid="F4">4H–J</xref>); from the female of <italic><tp:taxon-name><tp:taxon-name-part taxon-name-part-type="genus" reg="Liphistius">L.</tp:taxon-name-part><tp:taxon-name-part taxon-name-part-type="species" reg="maewongensis">maewongensis</tp:taxon-name-part></tp:taxon-name></italic> in having the genital atrium with a wider posterior margin (Fig. <xref ref-type="fig" rid="F4">4L, M</xref>); from females of <italic><tp:taxon-name><tp:taxon-name-part taxon-name-part-type="genus" reg="Liphistius">L.</tp:taxon-name-part><tp:taxon-name-part taxon-name-part-type="species" reg="hatyai">hatyai</tp:taxon-name-part></tp:taxon-name></italic> sp. nov. and <italic><tp:taxon-name><tp:taxon-name-part taxon-name-part-type="genus" reg="Liphistius">L.</tp:taxon-name-part><tp:taxon-name-part taxon-name-part-type="species" reg="keeratikiati">keeratikiati</tp:taxon-name-part></tp:taxon-name></italic> sp. nov. in having a wider posterior stalk (Fig. <xref ref-type="fig" rid="F4">4I, J</xref>), longer oval central dorsal opening (Fig. <xref ref-type="fig" rid="F4">4H–J</xref>), and larger receptacular cluster (Fig. <xref ref-type="fig" rid="F4">4K–M</xref>); from females of other <italic><tp:taxon-name><tp:taxon-name-part taxon-name-part-type="genus" reg="Liphistius">Liphistius</tp:taxon-name-part></tp:taxon-name></italic> species in having a wider posterior stalk (Fig. <xref ref-type="fig" rid="F4">4H–M</xref>).</p></tp:treatment-sec><tp:treatment-sec sec-type="description" id="SECID0EJLAG"><title>Description.</title><p><bold>Male</bold> (holotype). Carapace reddish brown, with a few short, scattered bristles; opisthosoma olive-green, with 12 dark tergites, close to each other, 2–6 larger than others, fifth largest; chelicerae robust, promargin of cheliceral groove with 9 denticles of variable size; labium yellowish brown, separated from sternum; sternum yellowish brown, with a few weakly setae on the anterior tip and many long setae on the elongated posterior tip; legs dark brown, and with strong setae and spines, without distinct annulations and with 3 tarsal claws; 8 spinnerets. Measurements: <abbrev xmlns:xlink="http://www.w3.org/1999/xlink" xlink:title="body length (excluding chelicerae)" id="ABBRID0ERLAG" xlink:type="simple">BL</abbrev> 17.38, <abbrev xmlns:xlink="http://www.w3.org/1999/xlink" xlink:title="carapace length" id="ABBRID0EVLAG" xlink:type="simple">CL</abbrev> 9.25, <abbrev xmlns:xlink="http://www.w3.org/1999/xlink" xlink:title="carapace width" id="ABBRID0EZLAG" xlink:type="simple">CW</abbrev> 9.62, <abbrev xmlns:xlink="http://www.w3.org/1999/xlink" xlink:title="opisthosoma length" id="ABBRID0E4LAG" xlink:type="simple">OL</abbrev> 7.42, <abbrev xmlns:xlink="http://www.w3.org/1999/xlink" xlink:title="opisthosoma width" id="ABBRID0EBMAG" xlink:type="simple">OW</abbrev> 5.66; eye sizes and interdistances: <abbrev xmlns:xlink="http://www.w3.org/1999/xlink" xlink:title="anterior median eyes" id="ABBRID0EFMAG" xlink:type="simple">AME</abbrev> 0.18, <abbrev xmlns:xlink="http://www.w3.org/1999/xlink" xlink:title="anterior lateral eyes" id="ABBRID0EJMAG" xlink:type="simple">ALE</abbrev> 0.87, <abbrev xmlns:xlink="http://www.w3.org/1999/xlink" xlink:title="posterior median eyes" id="ABBRID0ENMAG" xlink:type="simple">PME</abbrev> 0.49, <abbrev xmlns:xlink="http://www.w3.org/1999/xlink" xlink:title="posterior lateral eyes" id="ABBRID0ERMAG" xlink:type="simple">PLE</abbrev> 0.63, <abbrev xmlns:xlink="http://www.w3.org/1999/xlink" xlink:title="anterior median eyes" id="ABBRID0EVMAG" xlink:type="simple">AME</abbrev>–<abbrev xmlns:xlink="http://www.w3.org/1999/xlink" xlink:title="anterior median eyes" id="ABBRID0EZMAG" xlink:type="simple">AME</abbrev> 0.09, <abbrev xmlns:xlink="http://www.w3.org/1999/xlink" xlink:title="anterior median eyes" id="ABBRID0E4MAG" xlink:type="simple">AME</abbrev>–<abbrev xmlns:xlink="http://www.w3.org/1999/xlink" xlink:title="anterior lateral eyes" id="ABBRID0EBNAG" xlink:type="simple">ALE</abbrev> 0.22, <abbrev xmlns:xlink="http://www.w3.org/1999/xlink" xlink:title="posterior median eyes" id="ABBRID0EFNAG" xlink:type="simple">PME</abbrev>–<abbrev xmlns:xlink="http://www.w3.org/1999/xlink" xlink:title="posterior median eyes" id="ABBRID0EJNAG" xlink:type="simple">PME</abbrev> 0.12, <abbrev xmlns:xlink="http://www.w3.org/1999/xlink" xlink:title="posterior median eyes" id="ABBRID0ENNAG" xlink:type="simple">PME</abbrev>–<abbrev xmlns:xlink="http://www.w3.org/1999/xlink" xlink:title="posterior lateral eyes" id="ABBRID0ERNAG" xlink:type="simple">PLE</abbrev> 0.15, <abbrev xmlns:xlink="http://www.w3.org/1999/xlink" xlink:title="anterior lateral eyes" id="ABBRID0EVNAG" xlink:type="simple">ALE</abbrev>–<abbrev xmlns:xlink="http://www.w3.org/1999/xlink" xlink:title="posterior lateral eyes" id="ABBRID0EZNAG" xlink:type="simple">PLE</abbrev> 0.10, <abbrev xmlns:xlink="http://www.w3.org/1999/xlink" xlink:title="anterior lateral eyes" id="ABBRID0E4NAG" xlink:type="simple">ALE</abbrev>–<abbrev xmlns:xlink="http://www.w3.org/1999/xlink" xlink:title="anterior lateral eyes" id="ABBRID0EBOAG" xlink:type="simple">ALE</abbrev> 0.15, <abbrev xmlns:xlink="http://www.w3.org/1999/xlink" xlink:title="posterior lateral eyes" id="ABBRID0EFOAG" xlink:type="simple">PLE</abbrev>–<abbrev xmlns:xlink="http://www.w3.org/1999/xlink" xlink:title="posterior lateral eyes" id="ABBRID0EJOAG" xlink:type="simple">PLE</abbrev> 0.51, <abbrev xmlns:xlink="http://www.w3.org/1999/xlink" xlink:title="anterior median eyes" id="ABBRID0ENOAG" xlink:type="simple">AME</abbrev>–<abbrev xmlns:xlink="http://www.w3.org/1999/xlink" xlink:title="posterior median eyes" id="ABBRID0EROAG" xlink:type="simple">PME</abbrev> 0.13. Labium 1.00 long and 0.51 wide. Sternum 4.49 long and 1.35 wide. Leg I 28.45 (7.56 + 4.16 +6.37 + 6.50 + 3.86), leg II 31.13 (8.54 + 4.01 + 6.63 + 7.70 + 4.25), leg III 34.09 (8.54 + 4.24 + 6.58 + 9.61 + 5.12), leg IV 42.23 (10.62 + 3.78 + 8.60 + 12.70 + 6.53).</p><p><bold><italic>Palp</italic></bold>: tibial apophysis with 4 stouter spines, and several strong spines on subterminal ledge (Fig. <xref ref-type="fig" rid="F4">4A–C</xref>); paracymbium with many short strong setae situated at the tip (Fig. <xref ref-type="fig" rid="F4">4B, C</xref>); cumulus distinctly elevated with several spines on tip (Fig. <xref ref-type="fig" rid="F4">4C</xref>); subtegular apophysis large, strongly developed (Fig. <xref ref-type="fig" rid="F4">4D, F</xref>); proximal edge of contrategulum elevated (Fig. <xref ref-type="fig" rid="F4">4F, G</xref>); tegulum lunate, with dentate margin (Fig. <xref ref-type="fig" rid="F4">4G</xref>); embolic parts adjoining (Fig. <xref ref-type="fig" rid="F4">4E, F, G</xref>); embolus with 2 longitudinal ridges reaching the tip distally (Fig. <xref ref-type="fig" rid="F4">4D, E, G</xref>).</p><p><bold>Female</bold> (XUX-2017-372). Carapace reddish brown, with a few short, scattered bristles; opisthosoma olive-green, with 12 dark brown tergites, close to each other, 2–6 larger than others, fifth largest; 8 eyes on dark ocular tubercle; chelicerae robust, reddish brown; promargin of chelicerae groove with 12 denticles of variable size; labium reddish brown, fused with sternum; sternum reddish brown and with several setae; legs reddish brown, with strong setae and spines, without distinct annulations, with 3 tarsal claws; 8 spinnerets. Measurements: <abbrev xmlns:xlink="http://www.w3.org/1999/xlink" xlink:title="body length (excluding chelicerae)" id="ABBRID0EAQAG" xlink:type="simple">BL</abbrev> 30.6, <abbrev xmlns:xlink="http://www.w3.org/1999/xlink" xlink:title="carapace length" id="ABBRID0EEQAG" xlink:type="simple">CL</abbrev> 12.18, <abbrev xmlns:xlink="http://www.w3.org/1999/xlink" xlink:title="carapace width" id="ABBRID0EIQAG" xlink:type="simple">CW</abbrev> 11.74, <abbrev xmlns:xlink="http://www.w3.org/1999/xlink" xlink:title="opisthosoma length" id="ABBRID0EMQAG" xlink:type="simple">OL</abbrev> 17.49, <abbrev xmlns:xlink="http://www.w3.org/1999/xlink" xlink:title="opisthosoma width" id="ABBRID0EQQAG" xlink:type="simple">OW</abbrev> 17.38; eye sizes and interdistances: <abbrev xmlns:xlink="http://www.w3.org/1999/xlink" xlink:title="anterior median eyes" id="ABBRID0EUQAG" xlink:type="simple">AME</abbrev> 0.14, <abbrev xmlns:xlink="http://www.w3.org/1999/xlink" xlink:title="anterior lateral eyes" id="ABBRID0EYQAG" xlink:type="simple">ALE</abbrev> 1.02, <abbrev xmlns:xlink="http://www.w3.org/1999/xlink" xlink:title="posterior median eyes" id="ABBRID0E3QAG" xlink:type="simple">PME</abbrev> 0.52, <abbrev xmlns:xlink="http://www.w3.org/1999/xlink" xlink:title="posterior lateral eyes" id="ABBRID0EARAG" xlink:type="simple">PLE</abbrev> 0.82, <abbrev xmlns:xlink="http://www.w3.org/1999/xlink" xlink:title="anterior median eyes" id="ABBRID0EERAG" xlink:type="simple">AME</abbrev>–<abbrev xmlns:xlink="http://www.w3.org/1999/xlink" xlink:title="anterior median eyes" id="ABBRID0EIRAG" xlink:type="simple">AME</abbrev> 0.19, <abbrev xmlns:xlink="http://www.w3.org/1999/xlink" xlink:title="anterior median eyes" id="ABBRID0EMRAG" xlink:type="simple">AME</abbrev>–<abbrev xmlns:xlink="http://www.w3.org/1999/xlink" xlink:title="anterior lateral eyes" id="ABBRID0EQRAG" xlink:type="simple">ALE</abbrev> 0.25, <abbrev xmlns:xlink="http://www.w3.org/1999/xlink" xlink:title="posterior median eyes" id="ABBRID0EURAG" xlink:type="simple">PME</abbrev>–<abbrev xmlns:xlink="http://www.w3.org/1999/xlink" xlink:title="posterior median eyes" id="ABBRID0EYRAG" xlink:type="simple">PME</abbrev> 0.09, <abbrev xmlns:xlink="http://www.w3.org/1999/xlink" xlink:title="posterior median eyes" id="ABBRID0E3RAG" xlink:type="simple">PME</abbrev>–<abbrev xmlns:xlink="http://www.w3.org/1999/xlink" xlink:title="posterior lateral eyes" id="ABBRID0EASAG" xlink:type="simple">PLE</abbrev> 0.16, <abbrev xmlns:xlink="http://www.w3.org/1999/xlink" xlink:title="anterior lateral eyes" id="ABBRID0EESAG" xlink:type="simple">ALE</abbrev>–<abbrev xmlns:xlink="http://www.w3.org/1999/xlink" xlink:title="posterior lateral eyes" id="ABBRID0EISAG" xlink:type="simple">PLE</abbrev> 0.13, <abbrev xmlns:xlink="http://www.w3.org/1999/xlink" xlink:title="anterior lateral eyes" id="ABBRID0EMSAG" xlink:type="simple">ALE</abbrev>–<abbrev xmlns:xlink="http://www.w3.org/1999/xlink" xlink:title="anterior lateral eyes" id="ABBRID0EQSAG" xlink:type="simple">ALE</abbrev> 0.16, <abbrev xmlns:xlink="http://www.w3.org/1999/xlink" xlink:title="posterior lateral eyes" id="ABBRID0EUSAG" xlink:type="simple">PLE</abbrev>–<abbrev xmlns:xlink="http://www.w3.org/1999/xlink" xlink:title="posterior lateral eyes" id="ABBRID0EYSAG" xlink:type="simple">PLE</abbrev> 0.66, <abbrev xmlns:xlink="http://www.w3.org/1999/xlink" xlink:title="anterior median eyes" id="ABBRID0E3SAG" xlink:type="simple">AME</abbrev>–<abbrev xmlns:xlink="http://www.w3.org/1999/xlink" xlink:title="posterior median eyes" id="ABBRID0EATAG" xlink:type="simple">PME</abbrev> 0.12. Labium 2.78 long and 1.85 wide. Sternum 5.15 long, 1.81 wide. Palp 22.82 (7.08 + 4.24 + 5.87 + 5.63), leg I 26.61 (8.27 + 4.51 + 5.71 + 4.80 + 3.32), leg II 26.59 (7.85 + 4.96 + 5.44 + 5.16 + 3.18), leg III 28.88 (8.66 + 4.70 + 5.41 + 6.41 + 3.70), leg IV 33.46 (9.37 + 3.76 + 7.23 + 8.79 + 4.31).</p><p><bold><italic>Genitalia</italic></bold>: poreplate with a long, oval central dorsal opening, and with projecting posterior corners; receptacular cluster racemose and large; posterior stalk wide, lateral margins of genital atrium with some hairs (Fig. <xref ref-type="fig" rid="F4">4H–M</xref>).</p></tp:treatment-sec><tp:treatment-sec sec-type="etymology" id="SECID0EPTAG"><title>Etymology.</title><p>The species epithet “inthanon” is a toponym referring to the type locality, Doi Inthanon National Park.</p></tp:treatment-sec><tp:treatment-sec sec-type="distribution" id="SECID0EUTAG"><title>Distribution.</title><p>Northern Thailand (Chiang Mai Province) (Fig. <xref ref-type="fig" rid="F2">2</xref>).</p></tp:treatment-sec><tp:treatment-sec sec-type="variation" id="SECID0E5TAG"><title>Variation.</title><p>The range of females’ measurements (<italic>N</italic> = 7): <abbrev xmlns:xlink="http://www.w3.org/1999/xlink" xlink:title="body length (excluding chelicerae)" id="ABBRID0EGUAG" xlink:type="simple">BL</abbrev> 16.92–30.6, <abbrev xmlns:xlink="http://www.w3.org/1999/xlink" xlink:title="carapace length" id="ABBRID0EKUAG" xlink:type="simple">CL</abbrev> 7.90–12.18, <abbrev xmlns:xlink="http://www.w3.org/1999/xlink" xlink:title="carapace width" id="ABBRID0EOUAG" xlink:type="simple">CW</abbrev> 7.53–11.74, <abbrev xmlns:xlink="http://www.w3.org/1999/xlink" xlink:title="opisthosoma length" id="ABBRID0ESUAG" xlink:type="simple">OL</abbrev> 8.5–17.49, <abbrev xmlns:xlink="http://www.w3.org/1999/xlink" xlink:title="opisthosoma width" id="ABBRID0EWUAG" xlink:type="simple">OW</abbrev> 6.63–17.38. The number of denticles on the promargin of cheliceral groove varies from 12–14 (<italic>N</italic> = 7). The examined female genitalia were found to differ in that the posterior margin of genital atrium can be narrow, slightly W-shaped (Fig. <xref ref-type="fig" rid="F4">4H, K</xref>), or wide and straight (Fig. <xref ref-type="fig" rid="F4">4I, J, L, M</xref>), and the shape of poreplate anterior margin can slightly vary (Fig. <xref ref-type="fig" rid="F4">4K–M</xref>).</p></tp:treatment-sec><tp:treatment-sec sec-type="remarks" id="SECID0EIVAG"><title>Remarks.</title><p><italic><tp:taxon-name><tp:taxon-name-part taxon-name-part-type="genus" reg="Liphistius">Liphistius</tp:taxon-name-part><tp:taxon-name-part taxon-name-part-type="species" reg="inthanon">inthanon</tp:taxon-name-part></tp:taxon-name></italic> sp. nov. can be assigned to the <italic><tp:taxon-name><tp:taxon-name-part taxon-name-part-type="genus" reg="Liphistius"/><tp:taxon-name-part taxon-name-part-type="species" reg="bristowei">bristowei</tp:taxon-name-part></tp:taxon-name></italic>-group based on the following characters: the male palp has a pronounced, elevated cumulus (Fig. <xref ref-type="fig" rid="F4">4C</xref>); the embolic parts are adjoining (Fig. <xref ref-type="fig" rid="F4">4D, G</xref>), the sclerotised part of the embolus bears two longitudinal ridges reaching the tip (Fig. <xref ref-type="fig" rid="F4">4D, G</xref>), and, except for <italic><tp:taxon-name><tp:taxon-name-part taxon-name-part-type="genus" reg="Liphistius">L.</tp:taxon-name-part><tp:taxon-name-part taxon-name-part-type="species" reg="marginatus">marginatus</tp:taxon-name-part></tp:taxon-name></italic>, all have a large subtegular apophysis (Fig. <xref ref-type="fig" rid="F4">4F</xref>); the poreplate has a wide posterior stalk and a projecting posterior corner (Fig. <xref ref-type="fig" rid="F4">4H–M</xref>). The <italic><tp:taxon-name><tp:taxon-name-part taxon-name-part-type="genus" reg="Liphistius"/><tp:taxon-name-part taxon-name-part-type="species" reg="bristowei">bristowei</tp:taxon-name-part></tp:taxon-name></italic>-group contains <italic><tp:taxon-name><tp:taxon-name-part taxon-name-part-type="genus" reg="Liphistius">L.</tp:taxon-name-part><tp:taxon-name-part taxon-name-part-type="species" reg="bristowei">bristowei</tp:taxon-name-part></tp:taxon-name></italic>, <italic><tp:taxon-name><tp:taxon-name-part taxon-name-part-type="genus" reg="Liphistius">L.</tp:taxon-name-part><tp:taxon-name-part taxon-name-part-type="species" reg="lannaianus">lannaianus</tp:taxon-name-part></tp:taxon-name></italic>, <italic><tp:taxon-name><tp:taxon-name-part taxon-name-part-type="genus" reg="Liphistius">L.</tp:taxon-name-part><tp:taxon-name-part taxon-name-part-type="species" reg="maewongensis">maewongensis</tp:taxon-name-part></tp:taxon-name></italic>, <italic><tp:taxon-name><tp:taxon-name-part taxon-name-part-type="genus" reg="Liphistius">L.</tp:taxon-name-part><tp:taxon-name-part taxon-name-part-type="species" reg="marginatus">marginatus</tp:taxon-name-part></tp:taxon-name></italic>, <italic><tp:taxon-name><tp:taxon-name-part taxon-name-part-type="genus" reg="Liphistius">L.</tp:taxon-name-part><tp:taxon-name-part taxon-name-part-type="species" reg="yamasakii">yamasakii</tp:taxon-name-part></tp:taxon-name></italic> (<xref ref-type="bibr" rid="B6">Schwendinger 1990</xref>), and <italic><tp:taxon-name><tp:taxon-name-part taxon-name-part-type="genus" reg="Liphistius">L.</tp:taxon-name-part><tp:taxon-name-part taxon-name-part-type="species" reg="inthanon">inthanon</tp:taxon-name-part></tp:taxon-name></italic> sp. nov.</p></tp:treatment-sec><tp:treatment-sec><!--Section generated to contain objects referenced in tp:taxon-treatment.--><fig id="F2" position="float" orientation="portrait"><object-id xmlns:xlink="http://www.w3.org/1999/xlink" content-type="doi" xlink:type="simple">10.3897/zookeys.1104.83264.figure2</object-id><object-id xmlns:xlink="http://www.w3.org/1999/xlink" content-type="arpha" xlink:type="simple">74D3F791-F895-55F8-9E7A-7D411F9F6987</object-id><label>Figure 2.</label><caption><p>Map of Thailand showing the localities of three new <italic><tp:taxon-name><tp:taxon-name-part taxon-name-part-type="genus" reg="Liphistius">Liphistius</tp:taxon-name-part></tp:taxon-name></italic> species described.</p></caption><graphic xmlns:xlink="http://www.w3.org/1999/xlink" xlink:href="zookeys-1104-115_article-83264__-g002.jpg" position="float" orientation="portrait" xlink:type="simple" id="oo_694475.jpg"><uri content-type="original_file" xlink:type="simple">https://binary.pensoft.net/fig/694475</uri></graphic></fig></tp:treatment-sec><ref-list><ref id="B6"><mixed-citation xmlns:xlink="http://www.w3.org/1999/xlink" xlink:type="simple"><person-group><name name-style="western"><surname>Schwendinger</surname><given-names>PJ</given-names></name></person-group> (<year>1990</year>) <article-title>On the spider genus <italic><tp:taxon-name><tp:taxon-name-part taxon-name-part-type="genus">Liphistius</tp:taxon-name-part></tp:taxon-name></italic> (<tp:taxon-name><tp:taxon-name-part taxon-name-part-type="order">Araneae</tp:taxon-name-part></tp:taxon-name>: <tp:taxon-name><tp:taxon-name-part taxon-name-part-type="suborder">Mesothelae</tp:taxon-name-part></tp:taxon-name>) in Thailand and Burma.</article-title><source>Zoologica Scripta</source><volume>19</volume>(<issue>3</issue>): <fpage>331</fpage>–<lpage>351</lpage>. <ext-link xlink:type="simple" ext-link-type="doi" xlink:href="10.1111/j.1463-6409.1990.tb00262.x">https://doi.org/10.1111/j.1463-6409.1990.tb00262.x</ext-link></mixed-citation></ref></ref-list></tp:taxon-treatment>
