# Supplementary material for: ﻿Three new species of the spider genus Liphistius (Araneae, Mesothelae, Liphistiidae) from Thailand
Source: Zookeys. 2022 Jun 10;1104:115–28. doi: 10.3897/zookeys.1104.83264 (PMC9848830; doi:10.3897/zookeys.1104.83264)
Supplement: XML Treatment for Liphistius keeratikiati [file zookeys.1104.83264-treatment4.xml]

<!DOCTYPE tp:taxon-treatment
  PUBLIC "-//TaxonX//DTD Taxonomic Treatment Publishing DTD v0 20100105//EN" "tax-treatment-NSO.dtd">
<tp:taxon-treatment xmlns:tp="http://www.plazi.org/taxpub"><tp:treatment-meta><kwd-group><label>Taxon classification</label><kwd>
                <named-content content-type="kingdom">Animalia</named-content>
              </kwd><kwd>
                <named-content content-type="order">Araneae</named-content>
              </kwd><kwd>
                <named-content content-type="family">Liphistiidae</named-content>
              </kwd></kwd-group><mixed-citation publication-type="journal"><person-group><name><surname>Zhan</surname><given-names>Yi</given-names></name><name><surname>Sivayyapram</surname><given-names>Varat</given-names></name><name><surname>Liu</surname><given-names>Fengxiang</given-names></name><name><surname>Li</surname><given-names>Daiqin</given-names></name><name><surname>Xu</surname><given-names>Xin</given-names></name></person-group><article-title>﻿Three new species of the spider genus <italic><tp:taxon-name><tp:taxon-name-part taxon-name-part-type="genus" reg="Liphistius">Liphistius</tp:taxon-name-part></tp:taxon-name></italic> (<tp:taxon-name><tp:taxon-name-part taxon-name-part-type="order">Araneae</tp:taxon-name-part></tp:taxon-name>, <tp:taxon-name><tp:taxon-name-part taxon-name-part-type="suborder">Mesothelae</tp:taxon-name-part></tp:taxon-name>, <tp:taxon-name><tp:taxon-name-part taxon-name-part-type="family">Liphistiidae</tp:taxon-name-part></tp:taxon-name>) from Thailand</article-title><source>Zookeys</source><day>10</day><month>06</month><year>2022</year><volume>1104</volume><fpage>115</fpage><lpage>128</lpage><pub-id pub-id-type="doi">10.3897/zookeys.1104.83264</pub-id></mixed-citation></tp:treatment-meta><tp:nomenclature><label>﻿</label><tp:taxon-name>
              <object-id xmlns:xlink="http://www.w3.org/1999/xlink" content-type="arpha" xlink:type="simple">7CC66D8D-4334-550A-A29F-171C9CE226DD</object-id>
              <tp:taxon-name-part taxon-name-part-type="genus" reg="Liphistius">Liphistius</tp:taxon-name-part>
              <tp:taxon-name-part taxon-name-part-type="species" reg="keeratikiati">keeratikiati</tp:taxon-name-part>
              <object-id xmlns:xlink="http://www.w3.org/1999/xlink" content-type="zoobank" xlink:type="simple">http://zoobank.org/A45A1921-8728-4095-9496-EBBED27DD903</object-id>
            </tp:taxon-name><tp:taxon-authority>Zhan &amp; Xu</tp:taxon-authority><tp:taxon-status xmlns:xlink="http://www.w3.org/1999/xlink" xlink:type="simple">sp. nov.</tp:taxon-status><xref ref-type="fig" rid="F5">Fig. 5</xref></tp:nomenclature><tp:treatment-sec sec-type="type material" id="SECID0EA2AG"><title>Type material.</title><p><bold><italic>Holotype</italic></bold>: Thailand • 1 ♂, Chumphon Province, Sawi District, Khao Thalu Subdistrict, Nam Lot Cave. <named-content xmlns:xlink="http://www.w3.org/1999/xlink" content-type="dwc:verbatimCoordinates" xlink:type="simple"><named-content content-type="geo-json" specific-use="{&#34;type&#34;:&#34;Point&#34;,&#34;coordinates&#34;:[98.940000,10.230000]}" id="NCID0EO2AG" xlink:type="simple">10.23°N, 98.94°E</named-content></named-content>; alt. 30 m; 25 November 2017; F.X. Liu, D. Li, X. Xu, V. Sivayyapram leg.; XUX-2017-439. <bold><italic>Paratypes</italic></bold>: Thailand • 1 ♂, 3♀♀, same data as for the holotype; XUX-2017-439, XUX-2017-431, 436, 438.</p></tp:treatment-sec><tp:treatment-sec sec-type="diagnosis" id="SECID0EW2AG"><title>Diagnosis.</title><p>The male of <italic><tp:taxon-name><tp:taxon-name-part taxon-name-part-type="genus" reg="Liphistius">L.</tp:taxon-name-part><tp:taxon-name-part taxon-name-part-type="species" reg="keeratikiati">keeratikiati</tp:taxon-name-part></tp:taxon-name></italic> sp. nov. can be distinguished from the male of <italic><tp:taxon-name><tp:taxon-name-part taxon-name-part-type="genus" reg="Liphistius">L.</tp:taxon-name-part><tp:taxon-name-part taxon-name-part-type="species" reg="fuscus">fuscus</tp:taxon-name-part></tp:taxon-name></italic> Schwendinger, 1995 in having the paraembolic plate scale-like and arched (Fig. <xref ref-type="fig" rid="F5">5A, E</xref>), and the tibial apophysis slightly wider basally (Fig. <xref ref-type="fig" rid="F5">5A–C</xref>), while in <italic><tp:taxon-name><tp:taxon-name-part taxon-name-part-type="genus" reg="Liphistius">L.</tp:taxon-name-part><tp:taxon-name-part taxon-name-part-type="species" reg="fuscus">fuscus</tp:taxon-name-part></tp:taxon-name></italic> the paraembolic plate is broadly rounded; from the male of <italic><tp:taxon-name><tp:taxon-name-part taxon-name-part-type="genus" reg="Liphistius">L.</tp:taxon-name-part><tp:taxon-name-part taxon-name-part-type="species" reg="phuketensis">phuketensis</tp:taxon-name-part></tp:taxon-name></italic> Schwendinger, 1998 in having the tibial apophysis with four setae (Fig. <xref ref-type="fig" rid="F5">5B, C</xref>); from the male of <italic><tp:taxon-name><tp:taxon-name-part taxon-name-part-type="genus" reg="Liphistius">L.</tp:taxon-name-part><tp:taxon-name-part taxon-name-part-type="species" reg="schwendingeri">schwendingeri</tp:taxon-name-part></tp:taxon-name></italic> Ono, 1988 in having a longer embolus (Fig. <xref ref-type="fig" rid="F5">5A, B, E</xref>), the contrategulum with fewer wrinkles proximally (Fig. <xref ref-type="fig" rid="F5">5G</xref>), and a smaller tegulum (Fig. <xref ref-type="fig" rid="F5">5B, C, G</xref>); from the male of <italic><tp:taxon-name><tp:taxon-name-part taxon-name-part-type="genus" reg="Liphistius">L.</tp:taxon-name-part><tp:taxon-name-part taxon-name-part-type="species" reg="hatyai">hatyai</tp:taxon-name-part></tp:taxon-name></italic> sp. nov. in having the tibial apophysis with longer setae and the paracymbium narrower (Fig. <xref ref-type="fig" rid="F5">5A–C</xref>); from the male of <italic><tp:taxon-name><tp:taxon-name-part taxon-name-part-type="genus" reg="Liphistius">L.</tp:taxon-name-part><tp:taxon-name-part taxon-name-part-type="species" reg="inthanon">inthanon</tp:taxon-name-part></tp:taxon-name></italic> sp. nov. in having the subtegular apophysis absent (Fig. <xref ref-type="fig" rid="F5">5B, F</xref>) and the paraembolic plate scale-like (Fig. <xref ref-type="fig" rid="F5">5E</xref>); from males of other <italic><tp:taxon-name><tp:taxon-name-part taxon-name-part-type="genus" reg="Liphistius">Liphistius</tp:taxon-name-part></tp:taxon-name></italic> species in having the spines on the cumulus slightly separated from setae on the paracymbium (Fig. <xref ref-type="fig" rid="F5">5A–C</xref>).</p><fig id="F5" position="float" orientation="portrait"><object-id xmlns:xlink="http://www.w3.org/1999/xlink" content-type="doi" xlink:type="simple">10.3897/zookeys.1104.83264.figure5</object-id><object-id xmlns:xlink="http://www.w3.org/1999/xlink" content-type="arpha" xlink:type="simple">F4A4F8D2-8D7B-59BC-9A28-FF659B8E25F2</object-id><label>Figure 5.</label><caption><p>Male palp and female genitalia of <italic><tp:taxon-name><tp:taxon-name-part taxon-name-part-type="genus" reg="Liphistius">Liphistius</tp:taxon-name-part><tp:taxon-name-part taxon-name-part-type="species" reg="keeratikiati">keeratikiati</tp:taxon-name-part></tp:taxon-name></italic> Zhan &amp; Xu, sp. nov. <bold>A</bold> palp, prolateral view <bold>B</bold> palp, ventral view <bold>C</bold> palp, retrolateral view <bold>D–G</bold> palp, distal views <bold>H</bold> vulva, dorsal view <bold>I</bold> vulva, ventral view <bold>J</bold> vulva, lateral view <bold>A–G</bold> XUX-2017-439 (holotype) <bold>H–J</bold> XUX-2017-431. Abbreviations used: CDO = central dorsal opening; GA = genital atrium; RC = receptacular cluster; CT = contrategulum; Cu = cumulus; E = embolus; PC = paracymbium; PeP = paraembolic plate; ST = subtegulum; T = tegulum; TiA = tibial apophysis. Scale bars: 0.5 mm.</p></caption><graphic xmlns:xlink="http://www.w3.org/1999/xlink" xlink:href="zookeys-1104-115_article-83264__-g005.jpg" position="float" orientation="portrait" xlink:type="simple" id="oo_694478.jpg"><uri content-type="original_file" xlink:type="simple">https://binary.pensoft.net/fig/694478</uri></graphic></fig><p>The female of <italic><tp:taxon-name><tp:taxon-name-part taxon-name-part-type="genus" reg="Liphistius">L.</tp:taxon-name-part><tp:taxon-name-part taxon-name-part-type="species" reg="keeratikiati">keeratikiati</tp:taxon-name-part></tp:taxon-name></italic> sp. nov. differs from the female of <italic><tp:taxon-name><tp:taxon-name-part taxon-name-part-type="genus" reg="Liphistius">L.</tp:taxon-name-part><tp:taxon-name-part taxon-name-part-type="species" reg="fuscus">fuscus</tp:taxon-name-part></tp:taxon-name></italic> in having the anterior margin of the poreplate slightly curved (Fig. <xref ref-type="fig" rid="F5">5H, I</xref>); from the female of <italic><tp:taxon-name><tp:taxon-name-part taxon-name-part-type="genus" reg="Liphistius">L.</tp:taxon-name-part><tp:taxon-name-part taxon-name-part-type="species" reg="phuketensis">phuketensis</tp:taxon-name-part></tp:taxon-name></italic> in having the anterior margin of the poreplate slightly narrower (Fig. <xref ref-type="fig" rid="F5">5I</xref>); from the female of <italic><tp:taxon-name><tp:taxon-name-part taxon-name-part-type="genus" reg="Liphistius">L.</tp:taxon-name-part><tp:taxon-name-part taxon-name-part-type="species" reg="schwendingeri">schwendingeri</tp:taxon-name-part></tp:taxon-name></italic> in having the receptacular cluster slightly larger (Fig. <xref ref-type="fig" rid="F5">5I</xref>); from females of other <italic><tp:taxon-name><tp:taxon-name-part taxon-name-part-type="genus" reg="Liphistius">Liphistius</tp:taxon-name-part></tp:taxon-name></italic> species in having the arched poreplate lacking lateral edges (Fig. <xref ref-type="fig" rid="F5">5I, J</xref>) and much wider than long (Fig. <xref ref-type="fig" rid="F5">5H, I</xref>), and the central dorsal opening situated in the lower center of the poreplate (Fig. <xref ref-type="fig" rid="F5">5H</xref>).</p></tp:treatment-sec><tp:treatment-sec sec-type="description" id="SECID0EPDBG"><title>Description.</title><p><bold>Male</bold> (holotype). Carapace light yellow, with a few short, scattered bristles; opisthosoma yellow, with 12 tergites, with light brown patches; close to each other, 2–6 larger than others, fifth largest; chelicerae robust, promargin of cheliceral groove with 6 denticles of variable size; labium yellow and separated from sternum; sternum yellow, with a few short setae on anterior tip and many long setae on the elongated posterior tip; legs with strong setae and spines; with white annulations, with 3 tarsal claws; 8 spinnerets. Measurements: <abbrev xmlns:xlink="http://www.w3.org/1999/xlink" xlink:title="body length (excluding chelicerae)" id="ABBRID0EXDBG" xlink:type="simple">BL</abbrev> 15.61, <abbrev xmlns:xlink="http://www.w3.org/1999/xlink" xlink:title="carapace length" id="ABBRID0E2DBG" xlink:type="simple">CL</abbrev> 6.92, <abbrev xmlns:xlink="http://www.w3.org/1999/xlink" xlink:title="carapace width" id="ABBRID0E6DBG" xlink:type="simple">CW</abbrev> 6.72, <abbrev xmlns:xlink="http://www.w3.org/1999/xlink" xlink:title="opisthosoma length" id="ABBRID0EDEBG" xlink:type="simple">OL</abbrev> 7.24, <abbrev xmlns:xlink="http://www.w3.org/1999/xlink" xlink:title="opisthosoma width" id="ABBRID0EHEBG" xlink:type="simple">OW</abbrev> 5.07; eye sizes and interdistances: <abbrev xmlns:xlink="http://www.w3.org/1999/xlink" xlink:title="anterior median eyes" id="ABBRID0ELEBG" xlink:type="simple">AME</abbrev> 0.09, <abbrev xmlns:xlink="http://www.w3.org/1999/xlink" xlink:title="anterior lateral eyes" id="ABBRID0EPEBG" xlink:type="simple">ALE</abbrev> 0.74, <abbrev xmlns:xlink="http://www.w3.org/1999/xlink" xlink:title="posterior median eyes" id="ABBRID0ETEBG" xlink:type="simple">PME</abbrev> 0.43, <abbrev xmlns:xlink="http://www.w3.org/1999/xlink" xlink:title="posterior lateral eyes" id="ABBRID0EXEBG" xlink:type="simple">PLE</abbrev> 0.54, <abbrev xmlns:xlink="http://www.w3.org/1999/xlink" xlink:title="anterior median eyes" id="ABBRID0E2EBG" xlink:type="simple">AME</abbrev>–<abbrev xmlns:xlink="http://www.w3.org/1999/xlink" xlink:title="anterior median eyes" id="ABBRID0E6EBG" xlink:type="simple">AME</abbrev> 0.12, <abbrev xmlns:xlink="http://www.w3.org/1999/xlink" xlink:title="anterior median eyes" id="ABBRID0EDFBG" xlink:type="simple">AME</abbrev>–<abbrev xmlns:xlink="http://www.w3.org/1999/xlink" xlink:title="anterior lateral eyes" id="ABBRID0EHFBG" xlink:type="simple">ALE</abbrev> 0.15, <abbrev xmlns:xlink="http://www.w3.org/1999/xlink" xlink:title="posterior median eyes" id="ABBRID0ELFBG" xlink:type="simple">PME</abbrev>–<abbrev xmlns:xlink="http://www.w3.org/1999/xlink" xlink:title="posterior median eyes" id="ABBRID0EPFBG" xlink:type="simple">PME</abbrev> 0.03, <abbrev xmlns:xlink="http://www.w3.org/1999/xlink" xlink:title="posterior median eyes" id="ABBRID0ETFBG" xlink:type="simple">PME</abbrev>–<abbrev xmlns:xlink="http://www.w3.org/1999/xlink" xlink:title="posterior lateral eyes" id="ABBRID0EXFBG" xlink:type="simple">PLE</abbrev> 0.10, <abbrev xmlns:xlink="http://www.w3.org/1999/xlink" xlink:title="anterior lateral eyes" id="ABBRID0E2FBG" xlink:type="simple">ALE</abbrev>–<abbrev xmlns:xlink="http://www.w3.org/1999/xlink" xlink:title="posterior lateral eyes" id="ABBRID0E6FBG" xlink:type="simple">PLE</abbrev> 0.08, <abbrev xmlns:xlink="http://www.w3.org/1999/xlink" xlink:title="anterior lateral eyes" id="ABBRID0EDGBG" xlink:type="simple">ALE</abbrev>–<abbrev xmlns:xlink="http://www.w3.org/1999/xlink" xlink:title="anterior lateral eyes" id="ABBRID0EHGBG" xlink:type="simple">ALE</abbrev> 0.05, <abbrev xmlns:xlink="http://www.w3.org/1999/xlink" xlink:title="posterior lateral eyes" id="ABBRID0ELGBG" xlink:type="simple">PLE</abbrev>–<abbrev xmlns:xlink="http://www.w3.org/1999/xlink" xlink:title="posterior lateral eyes" id="ABBRID0EPGBG" xlink:type="simple">PLE</abbrev> 0.38, <abbrev xmlns:xlink="http://www.w3.org/1999/xlink" xlink:title="anterior median eyes" id="ABBRID0ETGBG" xlink:type="simple">AME</abbrev>–<abbrev xmlns:xlink="http://www.w3.org/1999/xlink" xlink:title="posterior median eyes" id="ABBRID0EXGBG" xlink:type="simple">PME</abbrev> 0.07. Labium 1.04 long and 0.76 wide. Sternum 3.02 long, 0.95 wide. Leg I 21.60 (5.41 + 1.81 + 4.68 + 4.79 + 4.91), leg II 23.29 (4.97 + 2.19 + 7.68 + 5.96 + 2.49), leg III 14.64 (missing metatarsus and tarsus) (6.17 +2.87 + 5.60 + NA + NA), leg IV 30.16 (7.69 + 3.08 + 5.97 + 9.31 + 4.11).</p><p><bold><italic>Palp</italic></bold>: tibial apophysis pronounced elevated, with four tapering spines of similar length (Fig. <xref ref-type="fig" rid="F5">5A–C</xref>); paracymbium with short, strong setae situated at tip (Fig. <xref ref-type="fig" rid="F5">5C</xref>), and 5 tapering spines on elevated cumulus (Fig. <xref ref-type="fig" rid="F5">5A, B</xref>); subtegulum without apophysis (Fig. <xref ref-type="fig" rid="F5">5B, F</xref>); contrategulum with a process distally, and with several wrinkles proximally (Fig. <xref ref-type="fig" rid="F5">5B, G</xref>); tegulum with a dentate edge (Fig. <xref ref-type="fig" rid="F5">5B, G</xref>); embolic parts detached (Fig. <xref ref-type="fig" rid="F5">5B</xref>), paraembolic plate scale-like, semicircular (Fig. <xref ref-type="fig" rid="F5">5A, E</xref>); embolus slender, with a few denticulations at the tip (Fig. <xref ref-type="fig" rid="F5">5A, B, G</xref>).</p><p><bold>Female</bold> (XUX-2017-431). Carapace light brown, with few short, scattered bristles; opisthosoma gray, with 12 brown tergites, close to each other, 2–6 larger than others, fifth largest; eight eyes on darkened ocular tubercle; chelicerae robust, brown, promargin of chelicerae groove with 11 denticles of variable size; labium yellow, separated from sternum; sternum yellow with several setae; legs with strong hairs and spines; with brown and yellow annulations and 3 tarsal claws; 8 spinnerets. Measurements: <abbrev xmlns:xlink="http://www.w3.org/1999/xlink" xlink:title="body length (excluding chelicerae)" id="ABBRID0EKIBG" xlink:type="simple">BL</abbrev> 16.9, <abbrev xmlns:xlink="http://www.w3.org/1999/xlink" xlink:title="carapace length" id="ABBRID0EOIBG" xlink:type="simple">CL</abbrev> 7.21, <abbrev xmlns:xlink="http://www.w3.org/1999/xlink" xlink:title="carapace width" id="ABBRID0ESIBG" xlink:type="simple">CW</abbrev> 6.67, <abbrev xmlns:xlink="http://www.w3.org/1999/xlink" xlink:title="opisthosoma length" id="ABBRID0EWIBG" xlink:type="simple">OL</abbrev> 9.93, <abbrev xmlns:xlink="http://www.w3.org/1999/xlink" xlink:title="opisthosoma width" id="ABBRID0E1IBG" xlink:type="simple">OW</abbrev> 7.57; eye sizes and interdistances: <abbrev xmlns:xlink="http://www.w3.org/1999/xlink" xlink:title="anterior median eyes" id="ABBRID0E5IBG" xlink:type="simple">AME</abbrev> 0.07, <abbrev xmlns:xlink="http://www.w3.org/1999/xlink" xlink:title="anterior lateral eyes" id="ABBRID0ECJBG" xlink:type="simple">ALE</abbrev> 0.64, <abbrev xmlns:xlink="http://www.w3.org/1999/xlink" xlink:title="posterior median eyes" id="ABBRID0EGJBG" xlink:type="simple">PME</abbrev> 0.30, <abbrev xmlns:xlink="http://www.w3.org/1999/xlink" xlink:title="posterior lateral eyes" id="ABBRID0EKJBG" xlink:type="simple">PLE</abbrev> 0.51, <abbrev xmlns:xlink="http://www.w3.org/1999/xlink" xlink:title="anterior median eyes" id="ABBRID0EOJBG" xlink:type="simple">AME</abbrev>–<abbrev xmlns:xlink="http://www.w3.org/1999/xlink" xlink:title="anterior median eyes" id="ABBRID0ESJBG" xlink:type="simple">AME</abbrev> 0.08, <abbrev xmlns:xlink="http://www.w3.org/1999/xlink" xlink:title="anterior median eyes" id="ABBRID0EWJBG" xlink:type="simple">AME</abbrev>–<abbrev xmlns:xlink="http://www.w3.org/1999/xlink" xlink:title="anterior lateral eyes" id="ABBRID0E1JBG" xlink:type="simple">ALE</abbrev> 0.16, <abbrev xmlns:xlink="http://www.w3.org/1999/xlink" xlink:title="posterior median eyes" id="ABBRID0E5JBG" xlink:type="simple">PME</abbrev>–<abbrev xmlns:xlink="http://www.w3.org/1999/xlink" xlink:title="posterior median eyes" id="ABBRID0ECKBG" xlink:type="simple">PME</abbrev> 0.06, <abbrev xmlns:xlink="http://www.w3.org/1999/xlink" xlink:title="posterior median eyes" id="ABBRID0EGKBG" xlink:type="simple">PME</abbrev>–<abbrev xmlns:xlink="http://www.w3.org/1999/xlink" xlink:title="posterior lateral eyes" id="ABBRID0EKKBG" xlink:type="simple">PLE</abbrev> 0.09, <abbrev xmlns:xlink="http://www.w3.org/1999/xlink" xlink:title="anterior lateral eyes" id="ABBRID0EOKBG" xlink:type="simple">ALE</abbrev>–<abbrev xmlns:xlink="http://www.w3.org/1999/xlink" xlink:title="posterior lateral eyes" id="ABBRID0ESKBG" xlink:type="simple">PLE</abbrev> 0.09, <abbrev xmlns:xlink="http://www.w3.org/1999/xlink" xlink:title="anterior lateral eyes" id="ABBRID0EWKBG" xlink:type="simple">ALE</abbrev>–<abbrev xmlns:xlink="http://www.w3.org/1999/xlink" xlink:title="anterior lateral eyes" id="ABBRID0E1KBG" xlink:type="simple">ALE</abbrev> 0.08, <abbrev xmlns:xlink="http://www.w3.org/1999/xlink" xlink:title="posterior lateral eyes" id="ABBRID0E5KBG" xlink:type="simple">PLE</abbrev>–<abbrev xmlns:xlink="http://www.w3.org/1999/xlink" xlink:title="posterior lateral eyes" id="ABBRID0ECLBG" xlink:type="simple">PLE</abbrev> 0.41, <abbrev xmlns:xlink="http://www.w3.org/1999/xlink" xlink:title="anterior median eyes" id="ABBRID0EGLBG" xlink:type="simple">AME</abbrev>–<abbrev xmlns:xlink="http://www.w3.org/1999/xlink" xlink:title="posterior median eyes" id="ABBRID0EKLBG" xlink:type="simple">PME</abbrev> 0.09. Labium 1.49 long and 0.76 wide. Sternum 3.40 long, 1.13 wide. Palp 13.37 (4.74 + 2.25 + 3.32 + 3.06), leg I 16.58 (5.65 + 2.72 + 3.62 + 2.92 + 1.67), leg II 19.13 (5.56 + 3.06 + 3.76 + 3.71 + 2.05), leg III 17.14 (4.99 + 2.83 + 3.91 + 3.92 + 2.29), leg IV 24.73 (6.82 + 2.31 + 5.39 + 7.03 + 3.18).</p><p><bold><italic>Genitalia</italic></bold>: poreplate much wider than long, arched (Fig. <xref ref-type="fig" rid="F5">5J</xref>), lateral edges absent (Fig. <xref ref-type="fig" rid="F5">5I</xref>); central dorsal opening situated in the lower center of poreplate (Fig. <xref ref-type="fig" rid="F5">5H</xref>); receptacular cluster simple (Fig. <xref ref-type="fig" rid="F5">5I</xref>).</p></tp:treatment-sec><tp:treatment-sec sec-type="etymology" id="SECID0EFMBG"><title>Etymology.</title><p>The specific name is dedicated to Mr Kaweesak Keeratikiat for providing information on the locality of the species.</p></tp:treatment-sec><tp:treatment-sec sec-type="distribution" id="SECID0EKMBG"><title>Distribution.</title><p>South-central Thailand (Chumphon Province) (Fig. <xref ref-type="fig" rid="F2">2</xref>).</p></tp:treatment-sec><tp:treatment-sec sec-type="variation" id="SECID0EUMBG"><title>Variation.</title><p>Range in female measurements (<italic>N</italic> = 3): <abbrev xmlns:xlink="http://www.w3.org/1999/xlink" xlink:title="body length (excluding chelicerae)" id="ABBRID0E3MBG" xlink:type="simple">BL</abbrev> 16.45–18.89, <abbrev xmlns:xlink="http://www.w3.org/1999/xlink" xlink:title="carapace length" id="ABBRID0EANBG" xlink:type="simple">CL</abbrev> 7.15–7.49, <abbrev xmlns:xlink="http://www.w3.org/1999/xlink" xlink:title="carapace width" id="ABBRID0EENBG" xlink:type="simple">CW</abbrev> 6.45–7.15, <abbrev xmlns:xlink="http://www.w3.org/1999/xlink" xlink:title="opisthosoma length" id="ABBRID0EINBG" xlink:type="simple">OL</abbrev> 8.79–10.46, <abbrev xmlns:xlink="http://www.w3.org/1999/xlink" xlink:title="opisthosoma width" id="ABBRID0EMNBG" xlink:type="simple">OW</abbrev> 6.76–8.99. The number of denticles on the promargin of cheliceral groove varies from 6–13 (<italic>N</italic> = 3).</p></tp:treatment-sec><tp:treatment-sec sec-type="remarks" id="SECID0ESNBG"><title>Remarks.</title><p><italic><tp:taxon-name><tp:taxon-name-part taxon-name-part-type="genus" reg="Liphistius">Liphistius</tp:taxon-name-part><tp:taxon-name-part taxon-name-part-type="species" reg="keeratikiati">keeratikiati</tp:taxon-name-part></tp:taxon-name></italic> sp. nov. can be assigned to the <italic><tp:taxon-name><tp:taxon-name-part taxon-name-part-type="genus" reg="Liphistius"/><tp:taxon-name-part taxon-name-part-type="species" reg="trang">trang</tp:taxon-name-part></tp:taxon-name></italic>-group according to the morphology of male palp and female genitalia, see the remarks of <italic><tp:taxon-name><tp:taxon-name-part taxon-name-part-type="genus" reg="Liphistius"/><tp:taxon-name-part taxon-name-part-type="species" reg="hatyai">hatyai</tp:taxon-name-part></tp:taxon-name></italic> sp. nov. The new species can be assigned to the species complex C of the <italic><tp:taxon-name><tp:taxon-name-part taxon-name-part-type="genus" reg="Liphistius"/><tp:taxon-name-part taxon-name-part-type="species" reg="trang">trang</tp:taxon-name-part></tp:taxon-name></italic>-group. In males, the palp possesses the contrategulum with wrinkles proximally (Fig. <xref ref-type="fig" rid="F5">5B, G</xref>), the tegulum has a dentate edge (Fig. <xref ref-type="fig" rid="F5">5C, F, G</xref>), the spines on the elevated cumulus are slightly, distinctly separated from the setae on the paracymbium, and the apex of the embolus bears a few denticulations (Fig. <xref ref-type="fig" rid="F5">5A–C, E, G</xref>). In females, the poreplate is lacking lateral edges (Fig. <xref ref-type="fig" rid="F5">5I</xref>), arched (Fig. <xref ref-type="fig" rid="F5">5J</xref>), wider than long (Fig. <xref ref-type="fig" rid="F5">5H–I</xref>), and lacking a posterior stalk (Fig. <xref ref-type="fig" rid="F5">5H, I</xref>). Currently, the species complex C contains <italic><tp:taxon-name><tp:taxon-name-part taxon-name-part-type="genus" reg="Liphistius">L.</tp:taxon-name-part><tp:taxon-name-part taxon-name-part-type="species" reg="fuscus">fuscus</tp:taxon-name-part></tp:taxon-name></italic>, <italic><tp:taxon-name><tp:taxon-name-part taxon-name-part-type="genus" reg="Liphistius">L.</tp:taxon-name-part><tp:taxon-name-part taxon-name-part-type="species" reg="phuketensis">phuketensis</tp:taxon-name-part></tp:taxon-name></italic>, <italic><tp:taxon-name><tp:taxon-name-part taxon-name-part-type="genus" reg="Liphistius">L.</tp:taxon-name-part><tp:taxon-name-part taxon-name-part-type="species" reg="schwendingeri">schwendingeri</tp:taxon-name-part></tp:taxon-name></italic> (<xref ref-type="bibr" rid="B10">Schwendinger et al. 2019</xref>), and <italic><tp:taxon-name><tp:taxon-name-part taxon-name-part-type="genus" reg="Liphistius">L.</tp:taxon-name-part><tp:taxon-name-part taxon-name-part-type="species" reg="keeratikiati">keeratikiati</tp:taxon-name-part></tp:taxon-name></italic> sp. nov.</p></tp:treatment-sec><tp:treatment-sec><!--Section generated to contain objects referenced in tp:taxon-treatment.--><fig id="F2" position="float" orientation="portrait"><object-id xmlns:xlink="http://www.w3.org/1999/xlink" content-type="doi" xlink:type="simple">10.3897/zookeys.1104.83264.figure2</object-id><object-id xmlns:xlink="http://www.w3.org/1999/xlink" content-type="arpha" xlink:type="simple">74D3F791-F895-55F8-9E7A-7D411F9F6987</object-id><label>Figure 2.</label><caption><p>Map of Thailand showing the localities of three new <italic><tp:taxon-name><tp:taxon-name-part taxon-name-part-type="genus" reg="Liphistius">Liphistius</tp:taxon-name-part></tp:taxon-name></italic> species described.</p></caption><graphic xmlns:xlink="http://www.w3.org/1999/xlink" xlink:href="zookeys-1104-115_article-83264__-g002.jpg" position="float" orientation="portrait" xlink:type="simple" id="oo_694475.jpg"><uri content-type="original_file" xlink:type="simple">https://binary.pensoft.net/fig/694475</uri></graphic></fig></tp:treatment-sec><ref-list><ref id="B10"><mixed-citation xmlns:xlink="http://www.w3.org/1999/xlink" xlink:type="simple"><person-group><name name-style="western"><surname>Schwendinger</surname><given-names>PJ</given-names></name><name name-style="western"><surname>Syuhadah</surname><given-names>N</given-names></name><name name-style="western"><surname>Lehmann-Graber</surname><given-names>C</given-names></name><name name-style="western"><surname>Price</surname><given-names>L</given-names></name><name name-style="western"><surname>Huber</surname><given-names>S</given-names></name><name name-style="western"><surname>Hashim</surname><given-names>R</given-names></name><name name-style="western"><surname>Bhassu</surname><given-names>S</given-names></name><name name-style="western"><surname>Monod</surname><given-names>L</given-names></name></person-group> (<year>2019</year>) <article-title>A revision of the trapdoor spider genus <italic><tp:taxon-name><tp:taxon-name-part taxon-name-part-type="genus">Liphistius</tp:taxon-name-part></tp:taxon-name></italic> (<tp:taxon-name><tp:taxon-name-part taxon-name-part-type="suborder">Mesothelae</tp:taxon-name-part></tp:taxon-name>: <tp:taxon-name><tp:taxon-name-part taxon-name-part-type="family">Liphistiidae</tp:taxon-name-part></tp:taxon-name>) in Peninsular Malaysia; part 2.</article-title><source>Revue Suisse de Zoologie</source><volume>126</volume>(<issue>2</issue>): <fpage>321</fpage>–<lpage>353</lpage>. <ext-link xlink:type="simple" ext-link-type="doi" xlink:href="10.35929/RSZ.0017">https://doi.org/10.35929/RSZ.0017</ext-link></mixed-citation></ref></ref-list></tp:taxon-treatment>
